# Supplementary material for: The loss of the PDIM/PGL virulence lipids causes differential secretion of ESX-1 substrates in Mycobacterium marinum
Source: mSphere. 2024 Apr 25;9(5):e00005-24. doi: 10.1128/msphere.00005-24 (PMC11237470; doi:10.1128/msphere.00005-24)
Supplement: Data Set S1 — Proteomics data. [file msphere.00005-24-s0001.xlsx]

## Sheet: A. Cell Associated
P Accession	Gene	Significance	Coverage (%)	#Peptides	#Unique	Avg. Mass	Description	P2 WT	P2 ∆Cb	P2 ∆mas	P2 ∆mas/comp	P2 ∆drr	P2 ∆drr/comp	P2 ∆ppsC	P2 ∆ppsC/comp	P3 WT	P3 ∆Cb	P3 ∆mas	P3 ∆mas/comp	P3 ∆drr	P3 ∆drr/comp	P3 ∆ppsC	P3 ∆ppsC/comp	P4 WT	P4 ∆mas	P4 ∆mas/comp	StDev P2 WT	StDev P2 ∆Cb	StDev P2 ∆mas	StDev P2 ∆mas/comp	StDev P2 ∆drr	StDev P2 ∆drr/comp	StDev P2 ∆ppsC	StDev P2 ∆ppsC/comp	StDev P3 WT	StDev P3 ∆Cb	StDev P3 ∆mas	StDev P3 ∆mas/comp	StDev P3 ∆drr	StDev P3 ∆drr/comp	StDev P3 ∆ppsC	StDev P3 ∆ppsC/comp	StDev P4 WT	StDev P4 ∆mas	StDev P4 ∆mas/comp	Combined WT	Combined ∆Cb	Combined ∆mas	Combined ∆mas/comp
MMAR_0001|dnaA|chromosomal	dnaA	21.7967	33.7267	18	18	56601	replication initiator protein DnaA|511 AA	7604.65	1340.38	6382.03	6042.79	5768.91	8507.24	2017.5	5753.74	8268.59	12243.7	12740.4	9422.48	13270.9	13028.2	11012.6	10651.6	13901.7	15711.9	8092.95	126.456	501.51	964.482	879.066	427.012	742.762	322.783	300.75	404.362	668.461	507.292	692.547	385.519	1835.93	430.508	784.423	56.6084	1931.66	178.264	9924.98	6792.02	11611.4	7852.74
MMAR_0002|dnaN|DNA	dnaN	21.47	58.79	35	30	42283	polymerase III (beta chain) DnaN |403 AA	140721	154664	156597	143371	171828	160561	118545	117158	142598	166450	140688	126953	133594	113735	76741.8	113251	159977	120589	132966	6253.64	2352.26	21892.5	2087.4	11959.2	13439.4	2401.83	12839.2	2675.39	4289.61	1950.41	1221.79	1773.42	1105.86	5367.43	715.792	17216.1	4291.02	16039.3	147766	160557	139291	134430
MMAR_0003|recF|DNA	recF	20.1833	29.87	13	10	41710	replication and repair protein RecF |386 AA	13095	4916.67	12090.6	9240.62	10537.5	14474.1	6403.87	9376.69	13051.8	14560.3	14517	15364.7	13339.2	11989.7	8386.63	10102.8	6867.2	3781.5	7688.07	5080.52	334.898	2550.3	3744.27	1618.6	1064.94	595.235	406.77	526.396	629.083	1074.84	1056.74	782.216	482.945	1066.51	757.422	1149.4	797.447	1560.44	11004.7	9738.51	10129.7	10764.5
MMAR_0004|MMAR_0004|conserved	MMAR_0004	0	7.13333	1	1	19523	protein|188 AA	161.16	84.7857	155.381	189.342	209.475	178.99	150.448	185.383	302.743	292.29	157.181	580.04	292.343	233.076	328.998	285.733	264.727	243.761	178.987	19.3091	5.62406	115.366	86.9067	77.8343	113.065	14.9558	49.0978	352.814	66.4836	58.2959	39.1133	150.54	102.968	189.68	21.3104	152.83	57.9338	9.38049	242.877	188.538	185.441	316.123
MMAR_0005|gyrB|DNA	gyrB	34.5	55.8267	47	39	76123	gyrase (subunit B) GyrB|693 AA	42044.2	11978.7	38723.2	44259.7	34888.1	43299.2	22600.3	27324.9	35291.9	47564.1	48498.8	45507.9	42909.1	45567.6	35723.2	33305.5	67246.4	68047.3	50866.5	7031.98	449.762	1176.43	4292.7	1674.89	4852.4	967.391	3543.41	4503.21	845.659	2259.13	1730.73	2146.78	989.712	2861.64	2231.49	10852.8	7507.24	5730.05	48194.2	29771.4	51756.4	46878
MMAR_0006|gyrA|DNA	gyrA	26.5067	69.4467	68	57	92785	gyrase (subunit A) GyrA|840 AA	87482	29437.4	79675	81293.7	67396.6	86715.6	50165.9	64627.2	76601	78591.7	81003.7	71798.5	82060.8	104554	76883.9	90134.8	71541.7	86341.6	72030.9	4990.06	5927.57	1222.09	2885.77	1646.39	1082.05	5170.85	304.99	8582.73	2549.38	6486.5	5150.72	10441	4330.52	6672.7	457.133	700.035	844.159	3939.11	78541.6	54014.6	82340.1	75041
MMAR_0007|MMAR_0007|conserved	MMAR_0007	35.9	36.2233	9	8	30829	hypothetical membrane protein|301 AA	9862.49	3824.64	7277.73	8710	7766.05	12261.5	2935.48	6201.95	7850.78	3590.29	4748.94	2702.62	6456.12	6579.38	2424.69	7708.69	4349.41	5428.6	4501.8	1338.14	902.575	707.207	390.605	1008.86	347.153	214.813	1240.23	626.572	290.097	966.054	388.929	1040.21	773.947	377.804	732.447	287.787	552.504	192.919	7354.23	3707.47	5818.42	5304.81
MMAR_0008|MMAR_0008|conserved	MMAR_0008	1.00333	10.1933	2	2	29506	hypothetical protein|279 AA	146.751		139.579	212.091	164.235	104.981	103.69	100.918	568.676	462.526	659.478	532.426	526.547	560.835	693.153	837.507	240.557	436.512	114.86	25.9302		16.0668	31.6556	25.3287	11.8331	17.5205	14.1571	106.963	18.2153	72.8548	30.0221	256.076	27.5567	229.774	84.5864	178.506	72.5641	15.1852	318.662	462.526	411.856	286.459
MMAR_0010|MMAR_0010|conserved	MMAR_0010	15.86	37.32	7	7	15239	hypothetical protein|143 AA	30415.3	10895.6	41264	31639.5	36099	48190.1	24767.4	38265.6	77284	83288.4	102621	91512.7	95853	89523.7	67766.7	87889.6	66052.6	94835	60390.7	3929.89	207.71	2493.32	7082.31	7017.89	8985.91	1800.13	3230.06	10043.7	7503.5	8913.92	2273.2	2655.71	3526.33	5180.94	4374.06	2568.55	5535.52	2702.62	57917.3	47092	79573.2	61181
MMAR_0011|ppiA|peptidyl-prolyl	ppiA	93.2533	90.11	33	30	19303	cis-trans isomerase A, PpiA|183 AA	521867	385554	549127	421993	437046	575262	383728	427528	493654	468733	492182	407599	576760	606466	438720	612210	566910	549822	547126	19717.5	4181.22	14209.5	69183.3	930.854	2214.87	7916.08	8603.92	17027.3	18050.8	12200.5	13549.3	5039.11	10594	6512.4	6415.9	16717.7	8343.2	6477.39	527477	427143	530377	458906
MMAR_0012|MMAR_0012|conserved	MMAR_0012	0	6.38	1	1	15200	hypothetical membrane protein|142 AA	63.2812	201.141	178.995	178.813	106.549	182.983	214.424	190.974	412.609	268.846	303.235	499.462	588.112	821.632	556.29	1026.7	343.819	418.241	427.369	25.6255	18.5839	59.0505	58.2073	22.3243	19.4436	13.3268	31.7198	171.625	46.301	193.852	347.638	203.131	209.538	436.749	201.678	107.238	33.5155	38.0926	273.236	234.993	300.157	368.548
MMAR_0013|MMAR_0013|conserved	MMAR_0013	0	10.75	1	1	10391	hypothetical membrane protein|94 AA	1559.82	662.022	1663.71	1414.74	1387.68	2334.31	526.602	1661.52	2348.7	1052.12	1302.98	1087.74	2141.11	2415.17	1457.08	2671.01	749.825	1274.39	644.769	145.931	94.3731	59.3791	131.413	304.507	266.103	424.417	193.33	270.283	174.136	343.876	137.15	377.153	526.445	585.606	418.6	212.454	127.079	163.589	1552.78	857.072	1413.69	1049.08
MMAR_0014|MMAR_0014|conserved	MMAR_0014	0	5.26	2	1	26756	hypothetical membrane protein|248 AA	438.011	294.278	61.8303	626.314	921.958	450.491	445.512	824.215	156.459	357.781	762.631	310.935	163.985	852.499	260.879	487.268	441.257	220.661	213.632	368.404	37.3338	25.6982	16.6794	46.2984	240.339	40.6558	22.8991	58.8725	257.363	377.933	202.962	93.2207	302.219	152.203	330.839	201.689	87.949	36.9012	345.242	326.029	348.374	383.627
MMAR_0015|trpG|anthranilate	trpG	48.44	57.75	10	10	24486	synthase component II TrpG|229 AA	520.224	369.614	585.953	565.776	427.901	559.309	482.521	702.568	29329.2	37182	31317.9	22434.8	45239.9	44824.9	39691.1	36841.2	39434.7	38578	1378.8	142.996	17.8952	31.4327	114.148	298.412	39.9291	84.5473	109.674	1947.59	2571.36	421.778	757.394	341.016	586.044	1586.35	2908.78	2294.49	5761.28	219.534	23094.7	18775.8	23493.9	8126.48
MMAR_0016|pknB|serine/threonine-protein	pknB	7.33667	36.6367	19	18	66483	kinase B PknB|627 AA	7108.39	2956.51	5011.17	5468.64	5704.24	5648.65	4740.56	2399.23	3197.69	3094.2	3453.91	2789.98	3378	4078.52	3147.94	3442.18	2449.69	3819.26	1763.79	1902.17	1001.2	2130.65	2239.22	215.016	1386.09	2241.63	555.064	74.2569	377.527	447.402	377.358	952.851	844.9	763.058	914.473	220.669	719.045	285.775	4251.92	3025.35	4094.78	3340.81
MMAR_0017|pknA|serine/threonine-protein	pknA	17.3767	35.1033	14	12	48086	kinase a PknA|453 AA	6021.1	1620.98	5767.09	9998.4	6437.93	7331.21	2656.38	5133.98	5246.36	2833.3	5100.7	4144.13	5328.87	5009.28	3722.89	4515.64	4065.68	6454.47	4489.37	1308.72	108.508	1223.61	502.242	894.765	1413.8	646.484	545.33	431.341	809.124	831.345	904.823	516.436	47.2426	74.1973	343.358	506.573	468.744	228.896	5111.04	2227.14	5774.09	6210.64
MMAR_0018|pbpA|penicillin-binding	pbpA	10.8167	14.5967	6	5	51424	protein PbpA|492 AA	2302.74	1225.45	1957.06	2801.43	2551.47	2574.28	1427.9	1646.55	722.898	464.762	702.489	525.279	827.517	491.641	369.588	638.987	951.348	1265.6	1477.12	108.376	728.62	243.247	508.207	81.8463	413.298	138.367	311.931	52.0768	168.535	229.535	244.464	120.217	72.5597	81.2103	34.5992	52.4746	161.441	259.751	1325.66	845.104	1308.38	1601.28
MMAR_0020|pstP|serine/threonine	pstP	22.7467	30.1867	13	12	54468	phosphatase PstP|520 AA	13370.5	6572.51	16601.4	16659.2	15903.3	18606.1	8311.94	12694.9	18980.7	14391.7	17765.2	11267.1	19729.2	16366.1	11289.1	18059.8	16868.8	19769.9	14501.4	691.502	257.735	611.328	1396.05	901.888	839.885	806.149	459.566	840.071	572.515	824.387	798.026	422.831	3016.73	640.037	299.549	400.247	243.932	680.55	16406.6	10482.1	18045.5	14142.6
MMAR_0021|MMAR_0021|conserved	MMAR_0021	28.95	26.6667	4	3	17069	hypothetical membrane protein|156 AA	3177.3	1582.12	3440.03	2716.37	3138.71	4010.81	2032.25	3040.78	2583.26	2701.27	3396.09	4480.31	1351.92	823.606	376.65	631.839	869.749	744.664	7530.87	127.392	74.9689	94.4495	357.435	113.304	239.208	33.3883	115.414	61.1203	268.022	275.108	90.1205	192.703	79.1903	24.5577	120.101	438.709	105.422	479.467	2210.1	2141.7	2526.93	4909.18
MMAR_0022|MMAR_0022|conserved	MMAR_0022	41.7033	37.3667	19	17	58501	protein|547 AA	59687.5	50247.7	77556.6	62032.8	141862	153656	58322	157474	160821	100578	121356	103691	168131	200080	147280	231890	137649	145673	68604.5	6012.7	1733.67	5872.13	3114	1670.95	3831.29	11153.6	4901.3	3923.2	8589.41	2830.98	8989.76	6411.13	8098.41	708.579	8274.96	1240.34	5469.2	8129.81	119386	75412.6	114862	78109.4
MMAR_0023|MMAR_0023|killer	MMAR_0023	0	13.49	1	1	13931	suppression protein|127 AA									132.548	174.666	189.878	80.2964	189.537	150.877	112.551	125.024	255.037	285.71	215.966									31.9701	20.047	25.7516	20.5515	16.6068	8.81914	2.83862	15.1526	65.4856	24.2473	43.7182	193.792	174.666	237.794	148.131
MMAR_0024|MMAR_0024|plasmid	MMAR_0024	20.38	12.9433	6	4	39719	maintenance system antidote protein|359 AA	2266.28	1368.15	3342.27	2242.3	2656.51	3539.17	2746.03	5044.93	522.527	564.177	610.272	741.122	723.511	737.385	471.588	443.142	723.286	859.911		474.015	171.088	684.852	121.148	1140.34	921.173	569.063	178.792	210.692	198.213	146.608	79.6173	183.513	208.488	169.055	127.649	46.2222	259.565		1170.7	966.163	1604.15	1491.71
MMAR_0025|MMAR_0025|conserved	MMAR_0025	19.1467	44.34	14	12	34476	hypothetical protein|313 AA	659.781	729.905	1892.78	729.193	585.723	1688.71	1214.57	1530.7	8211.01	12584.5	9309.35	6067.1	11216.7	12574	10341.9	12047.8	9807.19	11160.4	4582.27	103.471	21.338	127.685	62.0433	317.905	240.433	22.1757	215.467	779.979	859.021	610.148	2409.91	1092.88	725.642	905.633	1257.38	1703.24	716.118	2680.14	6225.99	6657.22	7454.18	3792.85
MMAR_0026|MMAR_0026|conserved	MMAR_0026	0	7.98	2	2	29067	hypothetical protein|264 AA	272.889	187.403	425.686	237.232	224.119	393.377	259.529	264.779	238.347	315.174	294.837	374.225	192.382	231.457	988.462	133.155	375.349	315.471	597.016	120.876	18.6828	89.7132	18.7985	54.4254	58.9962	36.6191	101.783	195.783	218.759	178.559	36.7773	131.532	64.1046	161.58	61.025	157.429	81.2016	388.235	295.529	251.288	345.331	402.824
MMAR_0027|thyA_1|thymidylate	thyA_1	7.76333	22.2567	5	5	35193	synthase, ThyA_1|317 AA	939.12	271.855	1089.05	1136.35	533.323	1367.29	540.436	400.717	3961.95	4622.84	4457.38	5712.64	3687.14	2292.25	1449.95	2229.52	4004.4	4562.79	2311.96	628.628	30.8385	51.3072	93.6869	261.984	162.442	238.18	188.794	635.362	522.468	311.555	39.4227	573.077	174.437	935.185	207.895	278.768	758.339	99.2873	2968.49	2447.35	3369.74	3053.65
MMAR_0030|MMAR_0030|shortchain	MMAR_0030	10.0267	19.6733	5	4	27962	dehydrogenase|267 AA	3591.62	448.713	2355.5	3248.88	2663.93	3163.15	1040.51	1402.03	2298.47	2476.23	2351.51	2857.57	2709.96	1980.2	1827.35	2023.63	1389.97	2208.54	2629.72	418.709	121.483	1385.92	242.294	1114.57	453.929	119.208	155.114	68.5092	322.65	142.095	135.128	179.074	399.454	51.5446	184.276	136.787	476.314	267.094	2426.69	1462.47	2305.18	2912.06
MMAR_0031|MMAR_0031|conserved	MMAR_0031	17.0867	30.5333	6	5	26087	hypothetical protein|251 AA	1114.29	648.025	1050.27	945.017	637.627	1061.28	1155.63	520.553	1763.58	1687.02	1781.73	1212.37	2255.47	2129.02	1903.62	1726.63	2621.08	2524.27	1314.92	55.7794	39.3875	306.907	251.939	94.795	277.907	12.1168	28.7926	57.0468	326.007	171.727	85.2031	515.344	41.2934	402.948	208.39	410.075	460.495	246.691	1832.98	1167.52	1785.42	1157.43
MMAR_0032|MMAR_0032|conserved	MMAR_0032	0	6.795	4	2	36345	hypothetical protein|332 AA	499.949	641.021	1789.34	1459.32	3560.28	3387.13	696.881	2832.11	518.52	445.228	785.549	464.659	1208.29	1573.75	1594.14	1947.06				258.383	321.427	663.732	329.327	325.971	152.012	601.045	215.21	306.163	292.765	322.61	176.632	293.787	319.724	34.3421	267.221				509.235	543.124	1287.44	961.99
MMAR_0033|MMAR_0033|conserved	MMAR_0033	0	2.97	1	1	27292	hypothetical membrane protein|270 AA															1782.93																			707.985
MMAR_0034|proV_1|osmoprotectant	proV_1	4.145	3.51	3	2	43512	(glycine betaine/carnitine/choline/L-proline) transport ATP-binding protein ABC transporter ProV_1|400 AA									697.161	282.78	361.085	333.457	392.882	311.02	305.296	681.637	278.057	1249.78	266.807									84.323	107.236	41.1407	69.3626	127.593	108.959	18.7347	123.529	205.329	193.855	42.4218	487.609	282.78	805.432	300.132
MMAR_0036|MMAR_0036|DNA-binding	MMAR_0036	21.0567	66.17	7	7	14632	protein|136 AA	28596.3	29706.4	41449	35164.7	35731.3	42004.3	28153.5	37494.9	48275.8	40997.1	38784.1	41965.3	39843	42688.9	30873.3	45568.4	32871.2	28349.9	49927.7	900.513	2056.59	1674.48	1257.47	9054.39	1919.48	2684.72	1403.97	1444.95	704.376	6843.69	2518.32	3671.14	2336.19	2042.74	2224.58	720.277	1905.15	10809.2	36581.1	35351.8	36194.3	42352.6
MMAR_0037|MMAR_0037|conserved	MMAR_0037	5.42	8.04333	3	2	34510	hypothetical protein|320 AA	512.47	460.727	398.498	508.544	869.329	527.203	313.014	627.846	1098.17	713.373	657.87	594.253	1388.7	1259.52	964.059	1774.44	320.682	272.146		40.4455	305.923	99.7634	369.214	166.783	50.7359	384.035	361.412	118.482	198.747	121.74	114.163	38.8732	303.518	146.405	229.116	12.748	42.4465		643.772	587.05	442.838	551.398
MMAR_0038|amt_1|ammonium-transport	amt_1	0	2.97	1	1	45199	0																	776.537	714.642	671.36																	354.142	124.801	418.948	776.537		714.642	671.36
MMAR_0039|MMAR_0039|conserved	MMAR_0039	16.8867	62.29	5	5	10605	hypothetical protein|100 AA	7799.65	7581.8	9719.51	7534.78	12455	8394.13	5755.02	8852.47	5161.33	5236.53	3728.61	2566.17	3730.1	4073.29	3488.29	3820.5	13955.9	14304.4	5202.23	704.778	374.462	603.817	1940.08	1896.16	959.454	101.431	1910.94	305.972	722.286	204.151	660.145	290.577	440.563	732.432	3072.64	2250.81	1009.91	848.688	8972.29	6409.16	9250.85	5101.06
MMAR_0040|MMAR_0040|conserved	MMAR_0040	3.84	13.04	6	4	34544	hypothetical protein|323 AA	2399.88	980.531	2051.4	2229.44	2106.89	2090.89	1995.51	699.526	1609.11	2061.33	1468.04	1209.7	1982.77	2350.68	1159.6	1511.56	2341.24	1867.69	4208.57	64.7463	109.342	263.663	172.456	610.919	117.448	179.638	129.333	154.309	372.434	195.543	210.432	92.2081	131.556	79.0341	240.588	330.645	174.852	1087.1	2116.74	1520.93	1795.71	2549.24
MMAR_0042|MMAR_0042|transcriptional	MMAR_0042	0	4.18	2	1	28096	regulatory protein|264 AA	105.481	67.552	100.408	157.479	310.637	113.448	122.676	81.7048												6.70439	2.7431	17.6407	15.8731	19.6205	15.1821	15.4455	2.26358												105.481	67.552	100.408	157.479
MMAR_0044|MMAR_0044|conserved	MMAR_0044	0	9.52	1	1	13340	0																	1651.12	2646.37	222.402																	1500.82	1640.94	22.3937	1651.12		2646.37	222.402
MMAR_0047|MMAR_0047|conserved	MMAR_0047	0	17.82	1	1	10882	hypothetical protein|102 AA	205.177		361.783	198.176	172.131	498.376	123.308	251.064	244.805	288.917	322.134	272.285	358.846	518.953	211.42	550.363				84.6389		116.58	47.4204	121.295	83.2073	28.7087	63.8179	33.2027	62.8739	17.7851	44.6087	61.9445	117.126	117.709	154.47				224.991	288.917	341.958	235.231
MMAR_0048|MMAR_0048|conserved	MMAR_0048	0	5.16333	2	2	39657	hypothetical protein|369 AA	10120.9	4853.22	7264.44	16802.5	16681.8	11117	8730	8842.65	8543.16	1298.93	7625.82	2811.89	8920.34	8431.96	2058.4	1824.96	698.023	803.361	481.518	1352.93	1146.51	1943.3	11377.9	9836.36	842.367	4101.59	3909.45	14090.1	956.547	10103.7	3011.09	10979.7	13453.3	1710.64	783.777	285.676	296.435	138.945	6454.03	3076.07	5231.21	6698.63
MMAR_0049|MMAR_0049|conserved	MMAR_0049	0	15.09	2	2	11210	hypothetical protein|107 AA	884.741	595.657	548.652	629.088	765.507	327.377	889.697	584.166	377.459	878.298	852.201	550.689	767.721	1079.79	873.701	1358.05				84.6412	42.8719	170.471	404.423	107.083	204.523	251.843	44.6549	255.17	136.938	303.149	283.647	216.418	361.963	393.88	105.939				631.1	736.978	700.426	589.888
MMAR_0051|MMAR_0051|conserved	MMAR_0051	74.14	40.21	8	8	27532	hypothetical protein|258 AA	2161.81	1905.97	1643.88	2314.03	3067.43	1735.29	2359.83	4562.44	8861.01	12713.4	14527.3	13378	18232.7	23960	15355	22839.1	28420.5	27895.5	2291.84	169.757	89.0888	867.755	338.245	75.6927	92.7123	720.829	54.6361	1017.08	1502.97	859.375	995.586	861.061	690.01	510.173	862.556	1046.51	548.104	775.203	13147.8	7309.71	14688.9	5994.62
MMAR_0053|MMAR_0053|conserved	MMAR_0053	44.61	35.82	6	5	21743	hypothetical protein|202 AA	8652.58	1650.42	7594.23	8965.56	6537.77	11406.5	3699.83	5170.54	3058.01	3978.61	4037.7	2450.9	4840.41	5408.64	4402.83	4709.8	8121.52	10420.9	5039.99	1192.88	250.727	1039.94	528.314	1079.25	777.635	416.533	396.909	383.738	210.403	472.626	414.426	593.224	369.526	66.9289	442.532	489.241	438.889	550.146	6610.7	2814.51	7350.94	5485.48
MMAR_0057|leuS|leucyl-tRNA	leuS	21.6967	51.7433	47	43	107084	synthetase LeuS|977 AA	40547.9	25084.9	37125.7	35625.1	35372.3	40115.1	26834.5	31981.6	48319.6	40626.1	40693.9	37674.7	37852.9	46044.2	29351.8	48059.6	36715	38987.2	41399.9	1336.8	893.473	1377.34	1601.86	220.055	648.364	1129.19	258.591	6859.8	6597.81	7501.06	3371.88	5652.24	6025.46	4333.2	1772.11	767.765	957.573	2254.21	41860.9	32855.5	38935.6	38233.2
MMAR_0058|MMAR_0058|short-chain	MMAR_0058	21.6933	43.89	10	9	23330	type oxidoreductase|222 AA	6135.59	3495.52	7147.29	5176.74	6747.81	7416.69	3448.41	3888.81	7944.11	8353.38	7887.79	5227.13	9801.02	11704.9	7438.77	10233.9	11902.8	12674.7	8601.13	529.444	165.76	113.067	135.532	207.532	493.171	497.245	946.486	233.344	767.829	639.857	732.512	1286.24	1592.39	1274.67	2683.56	1182.77	543.598	1755.11	8660.82	5924.45	9236.59	6335
MMAR_0059|MMAR_0059|transcriptional	MMAR_0059	29.8367	47.9033	6	6	17892	regulatory protein|168 AA	4111.86	1329.81	5421.78	3902.39	4405.91	7588.4	2056.47	4115.21	1935.07	2826.83	2278.87	2877.32	2568.17	4497.66	2683.64	3913.65	6411.85	5838.02	4555.2	340.38	269.727	367.103	360.353	531.63	1007.75	298.604	385.206	278.226	379.148	560.246	239.839	163.47	411.976	771.974	147.671	404.393	711.913	1528.27	4152.93	2078.32	4512.89	3778.3
MMAR_0060|MMAR_0060|glutamine	MMAR_0060	0	5.625	3	2	26958	ABC transporter, ATP-binding protein|250 AA	234.047	185.753	300.411	187.606	286.642	375.541	235.384	355.796	1569.93	1738.6	817.838	1040.87	1751.15	2974.08	2100.27	3038.03				23.5304	40.4772	149.423	68.7113	129.976	45.8106	24.9165	22.5506	1124.33	1033.71	247.731	156.086	2062.9	2497.97	1186.04	2517.92				901.991	962.177	559.125	614.237
MMAR_0061|glnQ|ABC	glnQ	8.16	5.26333	2	2	62112	transporter permease protein GlnQ|590 AA	92.178	113.963	355.837	236.094	264.556	297.072	132.232	358.913	114.502	78.8923	99.5238	78.5412	165.357	217.217	168.765	146.281	202.664	107.627	352.235	18.4956	18.6989	41.9799	24.0673	80.0584	22.0396	2.97762	76.1778	86.8013	12.0648	19.7934	8.34636	13.8078	58.9789	39.0937	53.7612	183.813	12.1474	9.6736	136.448	96.4276	187.663	222.29
MMAR_0062|MMAR_0062|transcriptional	MMAR_0062	11.21	32.6767	9	8	28495	regulatory protein (probably GntR-family)|255 AA	4319.87	2231.05	5601.27	5285.58	5025.19	6655.36	3455.49	3511.68	8345.72	3936.62	6977.64	10228.8	7922.06	11319.6	11760.3	12512.8	3612.51	5232.7	3757.64	1050.31	980.079	1087.09	1239.99	875.817	1073.38	726.205	70.1444	2098.06	403.87	777.535	1182.85	2378.71	482.733	402.86	587.36	736.659	923.363	1926.28	5426.04	3083.83	5937.21	6424.01
MMAR_0063|MMAR_0063|oxidoreductase|266	MMAR_0063	52.92	52.4533	13	13	28963	AA	28663.8	25297.5	37069.4	26205.3	22514.7	38999.5	23425.6	25793	32640	33152.4	34401.3	22104.2	37338.7	43249.4	19237.9	34852.7	39820.2	35067.9	14694.9	2388.6	3390.67	1036.41	3703.21	1638.34	719.914	836.242	572.423	1264.55	2498.27	1345.73	1612.67	2439.53	1369.13	1576.32	1944.25	950.882	1829.32	299.298	33708	29225	35512.9	21001.5
MMAR_0064|MMAR_0064|hydrolase|305	MMAR_0064	21.9067	22.59	6	5	32764	AA	1251.1	1325.41	1897.91	2083.52	1979.53	4026.66	1750.09	1954.86	1851.79	2563.91	2669.66	3435.1	2123.9	1919.85	2169.05	1530.93	2473.17	2096.09	5815.01	400.122	471.105	178.518	409.953	373.496	411.136	965.236	188.158	504.224	380.769	249.186	251.983	296.065	376.825	217.82	426.212	281.809	195.929	584.091	1858.69	1944.66	2221.22	3777.88
MMAR_0065|ino1|myo-inositol-1-phosphate	ino1	102.373	68.6367	32	28	40338	synthase Ino1 |373 AA	77175.4	37673.5	69435.1	66589	65189.9	81704	46271.7	55514.7	88326.9	57563.9	72856	58831.2	98874.8	99474.2	92211	112507	39817.2	51438.1	82550.1	3880.25	986.726	3240.88	2292.84	1909.24	6087.49	1576.19	4247.64	4382.27	2930.75	1178.69	3915.93	3750.19	4757.84	2311.08	3258.15	1819.35	1579.62	4464.09	68439.8	47618.7	64576.4	69323.4
MMAR_0066|MMAR_0066|conserved	MMAR_0066	3.99	31.2933	6	6	20451	hypothetical protein|181 AA	156.146	192.958	342.351	321.903	725.103	345.831	335.046	544.953	1977.28	2015.73	2864.99	1652.21	3400.03	4446.63	3308.35	4155.42	2556.33	3432.09	1764.17	14.0908	11.4753	89.0321	53.7464	30.5217	60.6113	63.9791	81.6965	603.725	545.108	121.371	537.621	536.267	515.221	185.265	864.64	1200.3	1157.81	179.144	1563.25	1104.34	2213.15	1246.1
MMAR_0067|MMAR_0067|conserved	MMAR_0067	11.2833	32.4067	8	8	30460	hypothetical membrane protein|290 AA	4570.64	1813.4	2928.81	1849.62	2592.24	2957.12	2156.33	1595.51	5051.77	4240.57	3938.53	5030.32	3923.58	3643.92	1999.08	3873.68	3170.83	4717.14	4802.54	296.176	261.938	216.838	158.966	331.989	791.789	617.009	1085.5	312.042	615.891	764.814	376.822	593.731	349.494	366.268	480.575	253.233	1772.3	136.017	4264.41	3026.99	3861.49	3894.16
MMAR_0068|MMAR_0068|conserved	MMAR_0068	0	7.985	2	1	15954	hypothetical protein|145 AA									316.804	378.643	584.258	442.858	237.416	326.714	936.917	283.436	1256.92	1243.58	387.714									172.703	141.526	235.198	240.272	132.349	46.3986	84.4934	57.7704	104.624	569.913	127.581	786.86	378.643	913.92	415.286
MMAR_0069|ponA1|bifunctional	ponA1	12.4967	35.8933	20	18	72446	penicillin-binding protein 1A/1B PonA1 |691 AA	3133.36	1477.86	4573.01	3853.84	4183.15	3723.21	2319.25	2166.5	12292.4	8903.26	10560.3	9622.08	15498	16530.6	8324.12	19519.2	10432.5	11141.2	5122.76	661.457	437.571	763.127	386.539	276.111	890.493	249.75	283.994	3420.51	370.255	1532.7	1822.25	647.95	3373.19	1187.41	658.846	1134.91	1001.72	107.706	8619.4	5190.56	8758.17	6199.56
MMAR_0071|MMAR_0071|transcriptional	MMAR_0071	28.1467	53.93	14	11	22790	regulatory protein|213 AA	10043	7091.09	17990.8	16483.6	19627.7	15546.2	11651.7	15660.5	27022.7	20186.8	25471.4	20237.4	23279.3	16672.7	11306.3	16361.5	11065.7	9967.23	13132	1126.06	854.811	2282.77	4629.32	1474.55	3087.93	2078.25	3376.03	272.137	499.593	1589.45	424.9	387.756	1944.47	804.857	1862.13	705.424	258.543	454.561	16043.8	13639	17809.8	16617.7
MMAR_0072|rpsF|30S	rpsF	35.96	92.36	16	13	10897	ribosomal protein S6 RpsF|97 AA	148365	76627.7	120262	146108	113510	119240	96319.3	84730.8	57086.1	47845.3	54727.2	56966.3	53713.3	81993	47178.2	84515.8	153529	139910	104627	11131.6	3417.09	2127.01	4824	3639.28	3558.71	7457.74	1119.07	3601.43	3764.57	3874.88	2744.37	1258.9	993.402	768.299	12246.3	2535.69	2338.15	2920.5	119660	62236.5	104966	102567
MMAR_0073|ssb|single-strand	ssb	34.59	74.86	13	11	17856	binding protein Ssb|176 AA	209512	139486	169854	221589	181832	208801	133819	131021	156672	127775	122703	103940	140115	154714	114303	166958	214389	198406	198869	5930.08	3539.37	10898.7	4178.83	4485.53	2549.58	1577.52	7872.36	2082.98	4608.71	3335.21	2048.68	943.258	1211.02	1641.22	2866.27	7557.4	4985.54	3829.64	193524	133631	163654	174800
MMAR_0074|rpsR1|30S	rpsR1	9.24	48.81	10	9	9542	ribosomal protein S18-1 RpsR1|85 AA	72285.3	64980.8	102549	100782	158883	109111	79238.9	121561	16467.7	18686.5	17512.2	11568.3	41347.5	21846.9	12619.7	20499.9	78682.4	72892.6	35895.5	1025.05	529.929	1157.23	2040.95	1961.78	1505.81	1416.73	2508.63	12399.9	621.436	1111.28	794.808	1424.43	906.518	714.061	1243.79	1662.85	960.349	2913.4	55811.8	41833.7	64317.8	49415.3
MMAR_0075|rplI|50S	rplI	58.31	52.1933	12	11	16171	ribosomal protein L9 RplI|153 AA	40828.1	36501.2	63958.4	45035.6	48375.1	74257.4	37433.9	58000.5	80877.7	75511.3	77205.9	103168	60078.9	63709.4	49509.8	60779.2	79390.1	86213.2	31253.7	27176.7	946.819	14341.5	29051.8	31691.2	753.623	2357.84	1957.77	2124.85	8636.52	417.605	2721	3488.56	3169.21	1147.99	3502.66	4915.75	1746.78	1007.65	67032	56006.3	75792.5	59818.9
MMAR_0076|dnaB|replicative	dnaB	0	7.83	2	2	50693	DNA helicase DnaB|461 AA									204.413	410.015	299.657	316.299	375.483	376.674	809.306	236.372												16.4573	216.444	36.4253	57.4017	55.3556	22.1782	25.1302	203.51				204.413	410.015	299.657	316.299
MMAR_0078|MMAR_0078|conserved	MMAR_0078	21.8567	71.1367	7	6	9361	hypothetical protein|83 AA	28225.2	19470.8	30647.3	29439.2	34508.1	36568.9	22192.4	25331.5	17227.7	10544	17947.8	10211.8	17850.8	20543.9	11919.1	22843.7	14753.3	17532.6	5821.83	5358.76	1990.14	3562.73	6497.24	10344.6	5373.2	8145.32	503.715	733.795	2815.73	1544.68	905.059	1455.57	2855.89	1200.5	4266.8	882.594	155.396	1027.24	20068.7	15007.4	22042.6	15157.6
MMAR_0080|coxL_2|carbon	coxL_2	0	1.85	2	1	74673	monoxyde dehydrogenase (large chain), CoxL_2|703 AA	1693.54	1464.85	1268.52	2799.35	2767.51	2071.78	1653.39	2673.19	965.508	1243.67	782.026	1043.61	1153.07	1309.13	529.074	5140.82	981.611	742.514	121.691	496.155	113.78	823.071	360.153	1127.72	647.261	1092.11	514.707	316.68	631.228	530.669	1052.77	358.304	597.361	384.042	5369.82	355.634	74.0259	4.52226	1213.55	1354.26	931.021	1321.55
MMAR_0081|coxM_2|carbon	coxM_2	0	6.29	2	2	35558	0																	848.358	1201.68	472.656																	24.2895	110.392	99.6341	848.358		1201.68	472.656
MMAR_0085|MMAR_0085|transcriptional	MMAR_0085	17.38	4.44667	3	3	97422	regulatory protein|915 AA	73.1653		91.9301	127.017	78.6411	84.4274		73.4929	1428.38	929.499	1203.07	485.033	1695.86	2084.58	1241.68	2171.67	428.243	488.171	248.426	30.9554		26.5813	48.4104	13.4437	8.40289		5.77037	343.291	134.572	226.25	48.972	96.7481	62.0567	86.7451	199.885	74.6052	112.94	32.321	643.262	929.499	594.392	286.825
MMAR_0086|MMAR_0086|hydrolase|260	MMAR_0086	0	9.39667	2	2	27625	AA	482.867	84.8695	539.217	477.58	248.015	626.849	308.853	202.832	252.98	339.716	325.212	528.454	206.456	316.162	161.723	344.82	907.33	726.475	1291.97	167.167	7.67195	103.531	65.8645	72.5216	391.598	41.6836	114.95	132.504	159.123	256.97	37.8513	45.5345	130.403	83.1698	168.49	219.556	215.623	193.331	547.726	212.293	530.301	766.001
MMAR_0087|MMAR_0087|conserved	MMAR_0087	18.98	30.6667	15	13	64135	hypothetical protein|589 AA	1708.96	1220.5	1603.86	1449.5	1743.83	2968.5	1644.08	1676.99	5855.27	8836.96	6706.81	3256.99	7042.22	8063.38	5262.57	5552.65	14569.9	13699.2	3196.23	453.982	64.5515	554.238	193.634	375.508	109.121	237.887	298.183	277.571	241.055	203.572	627.2	604.685	1127.95	555.199	493.066	325.451	275.891	200.261	7378.05	5028.73	7336.62	2634.24
MMAR_0090|MMAR_0090|transposase,	MMAR_0090	0	4.92	1	1	29924	ISMyma01_aa2|265 AA									89.4821	86.8621	74.3962	88.9114	144.714	143.584	1752.59	412.668												17.2046	17.0922	14.6169	5.25849	6.37332	11.6437	153.974	40.3581				89.4821	86.8621	74.3962	88.9114
MMAR_0091|MMAR_0091|transposase,	MMAR_0091	106.6	35.8433	8	5	10619	ISMyma01_aa1|94 AA	3789.58	2818.89	3788.11	5139.97	2843.11	3851.88	3655.79	85023.3	3340.21	5788.78	6102.52	4658.87	7379.59	5321.95	4898.58	67853.1	1499.64	1084.33	430.02	101.781	48.7507	759.519	364.931	1389.54	650.609	208.302	5537.75	3063.37	865.163	289.081	2279.47	933.872	3291.67	3015.02	3541.28	92.8411	100.274	153.993	2876.47	4303.84	3658.32	3409.62
MMAR_0093|ermB|	ermB	0	1.8	2	1	58214	integral membrane efflux protein ErmB|558 AA	466.748	389.525	229.986	739.66	844.322	683.808	654.291	979.304												28.2617	23.7934	104.694	66.259	60.1835	5.80312	83.2909	544.999												466.748	389.525	229.986	739.66
MMAR_0096|MMAR_0096|hypothetical	MMAR_0096	0	7.81	1	1	13975	protein|129 AA	163.343	160.617	239.446	180.182	276.064	127.526	262.662	141.755												19.7324	12.9602	158.871	31.7908	116.543	17.7942	42.3369	24.8053												163.343	160.617	239.446	180.182
MMAR_0098|MMAR_0098|polyketide	MMAR_0098	0	1.52	6	2	110539	synthase |1053 AA									757.134	409.203	424.396	105.208	1340.27	1293.59	1026.03	2179.77												360.911	213.088	215.596	31.5103	242.341	91.01	496.215	339.096				757.134	409.203	424.396	105.208
MMAR_0099|MMAR_0099|non-ribosomal	MMAR_0099	0.713333	1.56	6	5	416204	peptide synthetase|3890 AA	10050.2	14452.8	9720.11	4248.36	10921.3	6678.38	13496.8	11387.9	2732.86	4354.41	3933.84	4474.51	3757.13	3261.15	3614.09	2889.58	376.161	688.865	861.299	535.601	611.449	387.875	173.297	593.486	586.374	1075.09	685.337	441.426	315.709	1063.55	453.153	804.16	94.5223	891.632	321.61	189.531	63.2144	216.33	4386.41	9403.59	4780.94	3194.72
MMAR_0101|MMAR_0101|polyketide	MMAR_0101	8.49	2.395	10	5	255063	synthase PKS|2445 AA									5861.63	5521.51	5443.82	5381.39	5585.63	5017.13	13842.9	5870.42	597.355	821.107	434.073									400.198	436.202	400.304	220.982	175.187	370.59	133.537	767.659	284.545	332.223	190.199	3229.49	5521.51	3132.47	2907.73
MMAR_0102|MMAR_0102|polyketide	MMAR_0102	4.27	1.435	8	3	229646	synthase PKS|2198 AA	1137.14	297.457	976.096	1931.75	1137.58	1085.95	453.852	383.807	3105.9	1865.86	2225.88	1769.42	2012.07	2085.71	1529.94	1805.16				964.476	169.71	494.076	727.791	326.559	148.194	94.6347	342.005	719.539	509.037	547.425	70.2603	387.628	89.4793	164.378	167.62				2121.52	1081.66	1600.99	1850.58
MMAR_0103|MMAR_0103|conserved	MMAR_0103	69.0633	43.4333	17	14	38300	hypothetical protein|364 AA	16586.3	9288.04	19211.3	26739.4	22736.1	20639.8	12573.7	13280.5	7476.36	6577.66	8388.95	11698.6	8209.32	11614.9	8118.12	12679	19898.1	18583.2	22776.6	1014.15	223.022	780.948	595.004	369.636	1189.02	414.351	605.883	320.595	440.611	865.366	608.98	2381.33	660.593	441.146	533.682	549.325	2540.35	945.564	14653.6	7932.85	15394.5	20404.9
MMAR_0104|MMAR_0104|conserved	MMAR_0104	0	1.73	1	1	50657	hypothetical protein|463 AA									101.517	95.0205		68.2956	65.5642	86.2901	3054.57	67.485												29.3313	53.8414		7.42499	5.34298	4.13826	10.7635	13.0627				101.517	95.0205		68.2956
MMAR_0106|MMAR_0106|conserved	MMAR_0106	43.7767	52.5733	15	13	37071	hypothetical protein|344 AA	15652.8	3665.4	14099.3	18966.1	13572.4	16609	7387.18	11375.7	5774.06	7065.94	8759.24	4925.26	7737.36	11011	6812.19	8668.66	12221.9	16471.4	8131.44	1135.86	330.364	1044.02	612.772	535.684	728.063	583.497	1013.91	1271.48	989.241	859.788	2010.58	936.719	548.895	1112.72	825.162	711.551	755.597	611.407	11216.3	5365.67	13110	10674.3
MMAR_0107|celA|cellobiohydrolase	celA	24.5333	24.1933	8	7	36331	a (1,4-beta-cellobiosidase a) CelA,|351 AA	1581.78	1312.45	2713.29	1299.58	2973.28	2825.96	1285.26	2198.87	1327.14	1684.84	1494.72	1451.89	1348.03	1408.04	6465.48	1724.81	1242.95	1130.43	1239.2	353.902	384.694	300.044	418.58	244.64	62.6552	301.98	336.096	258.704	101.534	535.332	56.9232	404.767	525.549	369.534	79.4586	443.84	195.541	296.254	1383.96	1498.64	1779.48	1330.22
MMAR_0109|MMAR_0109|conserved	MMAR_0109	9.83333	19.02	5	5	39092	hypothetical protein|362 AA	2939.07	2094.93	2738.95	2875.5	3320.09	3496.41	2050.3	2681.01	801.597	779.385	1741.51	1591.71	1607.88	2096.86	1334.41	1813.51	1754.48	4176.67	1399.13	303.571	12.4443	1207.83	1260.06	511.336	177.506	761.691	290.967	300.749	28.5147	260.161	700.038	682.224	192.395	449.575	160.812	805.667	687.514	143.691	1831.71	1437.16	2885.71	1955.45
MMAR_0110|MMAR_0110|oxidoreductase|480	MMAR_0110	1.17333	4.94	2	2	48993	AA	251.575	541.584	546.152	266.431	809.316	653.279	625.726	461.633	1571.76	782.172	1011.36	891.896	1305.26	1121.25	876.87	1405.5	407.614	513.453	429.572	257.733	22.3086	86.5164	10.4082	170.481	158.78	62.6584	59.6534	39.1522	327.425	38.7066	513.587	491.584	78.1272	106.259	254.594	207.922	159.044	285.015	743.65	661.878	690.322	529.3
MMAR_0112|dhaA_1|haloalkane	dhaA_1	7.01333	45.6433	13	12	36289	dehalogenase DhaA_1|326 AA	15136.7	6726.59	14318	11257.1	10604.1	15996.3	7931.22	11046.3	5324.5	6381.68	6053.21	3798.2	4311.01	3687.46	4046.19	4793.53	5813.71	5989.54	4999.55	2131.5	2505.78	817.997	675.037	139.47	233.546	587.508	64.8724	426.053	429.46	159.509	488.883	361.668	2567.76	360.947	468.062	123.27	411.123	129.365	8758.32	6554.14	8786.92	6684.94
MMAR_0119|MMAR_0119|conserved	MMAR_0119	0	3.63	2	1	44295	hypothetical membrane protein|396 AA	24182.2	16909.7	26080.8	33050	21217.6	18953.5	16579.3	12470	610.734	215.206	327.943	243.237	113.258	169.954	343.434	196.174	421.584	399.069	815.925	4697.95	781.86	10728.7	323.837	1712.24	635.969	129.569	6477.01	287.86	30.549	25.8511	47.0603	87.0633	7.00814	78.6116	13.9939	108.762	52.7902	252.355	8404.83	8562.44	8935.92	11369.7
MMAR_0121|MMAR_0121|formate	MMAR_0121	2.68	31.58	22	19	84713	dehydrogenase H|781 AA	2926.17	1891.17	2893.23	3784.38	3333.16	4238.43	2334.72	3076.57	5182.37	4925.81	6090.8	5515.21	6235.42	7124.55	4930.46	6877.17	3710.31	6005.74	4409.41	684.044	452.451	531.831	146.003	319.749	619.434	917.618	678.764	732.852	649.505	1070.95	709.018	1610.35	951.967	1035.6	251.061	263.809	591.956	564.649	3939.62	3408.49	4996.59	4569.67
MMAR_0123|MMAR_0123|transcriptional	MMAR_0123	0	1.43333	1	1	119816	regulatory protein (LuxR-family)|1118 AA	461.005	745.86	1373.44	1350.39	1224.14	2565.79	1140.18	4937.82	436.154	138.328	185.928	516.667	557.659	107.1	161.388	654.374	1826.89	671.665	136.659	124.642	119.764	162.724	76.8449	212.114	435.636	140.376	219.997	397.293	108.451	173.889	300.066	674.858	49.225	28.5624	891.637	1479.95	573.597	20.0514	908.015	442.094	743.676	667.905
MMAR_0124|MMAR_0124|quinone	MMAR_0124	10.73	34.8233	10	9	33195	oxidoreductase|314 AA	10207.4	5908.39	11739.5	10256.3	11697.8	12747.3	6458.24	10801.4	16378.9	11112	12934.6	11493.9	10442.7	10503.4	14223	10748.7	10900.5	14336.9	12903	1141.21	1344.14	366.502	270.366	864.263	208.466	268.087	488.849	456.655	267.911	2501.64	1597.1	1045.3	1438.36	1658.7	1488.32	1027.07	413.677	496.477	12495.6	8510.18	13003.7	11551.1
MMAR_0126|MMAR_0126|conserved	MMAR_0126	52.0267	56.7467	17	16	26645	hypothetical protein|253 AA	33918.6	18716.1	27909.2	25667	21736.7	31761.9	15007	16003.4	14116	23740.2	16432.2	9391.28	18270.3	21872.6	12094	17652.3	33254	22301.6	24096.3	350.5	682.986	647.952	130.789	412.64	880.366	1922.39	2785.16	455.493	196.962	523.394	480.989	1592.76	615.36	1093.68	2184.65	1335.77	2702.42	317.74	27096.2	21228.1	22214.3	19718.2
MMAR_0127|adhD_1|zinc-containing	adhD_1	16.3433	39.1167	11	10	38725	alcohol dehydrogenase NAD-dependent, AdhD_1|370 AA	5384.07	9083.77	8476.05	3773.15	7171.88	7897.55	3645.45	7645.84	9672.81	15441.9	10847.4	9741.49	6555.85	8737.96	5964.33	8927.67	9412.08	7991.38	7955.13	2138.88	85.7366	679.88	2205.5	534.088	668.614	658.132	101.675	932.542	1462.36	902.934	585.946	614.652	2030.86	2189.42	1808.86	951.704	1116.19	799.024	8156.32	12262.8	9104.95	7156.59
MMAR_0128|MMAR_0128|oxidoreductase|341	MMAR_0128	0	2.94	1	1	37435	AA	303.005	292.584	314.381	331.199	148.212	530.762	478.776	287.496												208.293	12.8299	352.042	278.229	45.072	156.722	27.741	253.873												303.005	292.584	314.381	331.199
MMAR_0130|MMAR_0130|monooxygenase	MMAR_0130	0	3.86	2	1	40067	hydroxylase, subunit B (AamH_B)|364 AA									1946.66	959.123	1495.6	570.936	1956.45	1591.65	946.818	1379.94												182.123	372.148	189.179	133.04	486.861	381.085	137.669	849.707				1946.66	959.123	1495.6	570.936
MMAR_0132|MMAR_0132|two	MMAR_0132	0	6.21333	1	1	23162	component transcriptional regulatory protein|221 AA	644.619	377.499	688.171	479.39	586.683	522.011	471.299	437.473	1014.21	1209.61	1193.97	1398.19	982.356	861.089	6484.11	826.44	196.23	184.269		38.7046	43.42	29.4588	24.5223	19.9176	117.675	76.927	16.3395	53.9769	27.1529	38.9892	37.2888	93.4286	13.9873	960.885	37.8126	78.2748	85.9559		618.352	793.554	688.803	938.79
MMAR_0133|MMAR_0133|two	MMAR_0133	0	3.435	1	1	39037	component sensor histidine kinase|365 AA									517.246	547.475	401.156	566.81	503.324	350.243	10098.4	324.381	1688.96	1316.52	447.028									62.3577	63.6467	295.647	208.375	48.0415	18.7013	1494.94	20.5519	515.887	309.015	63.389	1103.1	547.475	858.836	506.919
MMAR_0135|rppH|ADP-ribose	rppH	6.51	18.1333	4	4	26263	pyrophosphatase, RppH|240 AA	367.88	445.165	554.831	668.973	328.112	377.274	664.434	284.017	7594.32	5059.98	4309.82	3955.56	5873.87	6541.81	5629.13	5918.83	2073.62	2742.29	1694.96	35.0633	22.0213	381.1	26.9972	126.987	474.126	54.9121	73.3702	788.643	1953.14	2211.71	665.485	285.815	474.304	247.597	248.982	466.699	504.092	183.714	3345.27	2752.57	2535.65	2106.5
MMAR_0136|MMAR_0136|conserved	MMAR_0136	0	3.05	1	1	41015	hypothetical intergral membrane protein|395 AA									260.175	142.966	127.056	146.219	109.51	131.007	167.306	165.645												285.171	28.1572	28.1882	40.76	67.7358	47.9796	29.1849	10.1568				260.175	142.966	127.056	146.219
MMAR_0137|MMAR_0137|conserved	MMAR_0137	0	44.32	2	2	10135	hypothetical protein|89 AA															1356.06																			76.2513
MMAR_0138|MMAR_0138|conserved	MMAR_0138	0	4.79	1	1	45563	hypothetical protein|398 AA									266.243	210.113	396.516	319.781	360.187	328.241	257.292	395.168	640.692	379.879										145.421	105.309	54.2165	11.3228	164.464	68.8079	171.314	22.0769	516.758	14.1348		453.467	210.113	388.198	319.781
MMAR_0139|fadE6_1|acyl-CoA	fadE6_1	0	2.16	3	2	78064	dehydrogenase FadE6_1|742 AA									179.046	134.297	170.247	159.418	173.009	183.503	505.081	294.907	81.3089	195.826	595.809									26.1239	43.5598	30.0946	20.7387	8.26015	73.3185	553.041	31.2548	11.2771	93.3401	381.488	130.177	134.297	183.036	377.614
MMAR_0140|MMAR_0140|conserved	MMAR_0140	0	12.155	2	2	32367	hypothetical protein|289 AA	639.299	368.115	222.725	465.79	333.025	284.342	404.195	300.878									122.491	81.1809	680.748	235.375	74.6285	246.899	176.593	14.9599	219.861	83.6185	230.674									38.152	8.25963	165.046	380.895	368.115	151.953	573.269
MMAR_0142|ltp1_1|lipid-transfer	ltp1_1	72.83	47.81	15	13	41955	protein Ltp1_1|404 AA	3333.85	1058.68	3591.48	4665.28	2812.93	5455.74	1560.35	2507.55	7412.84	10422.6	8883.92	5453.81	9926.75	12373.4	4651.29	8224.07	12981.9	13385.9	5910.14	335.951	135.792	312.412	67.862	889.84	325.826	373.829	1295.74	307.1	808.506	948.628	529.593	1110.51	379.724	869.037	533.193	988.359	676.738	70.6514	7909.54	5740.64	8620.42	5343.08
MMAR_0143|MMAR_0143|conserved	MMAR_0143	0	23.48	2	2	14274	hypothetical protein|133 AA	126.391	390.321	454.65	600.284	1200.04	573.923	717.172	756.021	1682.92	1745.91	1726.84	1463.28	2264.59	2697.52	974.278	2175.14	1031.35	776.589	337.784	30.4159	46.4433	114.92	30.569	37.86	31.0078	48.6832	27.6684	322.893	569.482	395.511	283.793	172.086	136.094	138.3	525.017	219.77	123.794	96.0726	946.887	1068.11	986.027	800.449
MMAR_0144|MMAR_0144|conserved	MMAR_0144	0	13.2867	1	1	16118	hypothetical membrane protein|139 AA	175.15	442.765	194.303	173.291	123.314	184.711	562.236	938.501	2052.42	2263.74	1917.83	1716.43	2086.24	1093.3	544.456	1279.15	1345.33	708.891	2180.37	30.2827	29.9581	45.6801	15.9138	47.8351	103.415	30.9193	36.7603	107.89	107.848	53.0753	107.303	346.225	83.6895	44.8299	58.8916	755.053	388.517	130.284	1190.97	1353.25	940.341	1356.7
MMAR_0145|MMAR_0145|transcriptional	MMAR_0145	8.50667	12.8867	2	2	17542	regulator|164 AA	2062.08	1197.8	683.177	1653.16	631.698	918.417	1601.98	317.585	306.9	454.972	560.174	387.586	457.095	433.915	202.467	271.777	674.51	723.822	635.254	317.762	19.7819	107	38.8085	114.25	818.337	37.7938	134.491	197.653	86.3138	123.542	218.153	91.1412	43.4324	58.3675	64.2935	121.447	80.9748	64.475	1014.5	826.388	655.724	891.999
MMAR_0146|MMAR_0146|predicted	MMAR_0146	0.953333	11.6267	3	3	42067	ATPase|388 AA	81.9067		89.4399	86.3317	146.894	235.721	101.607	195.832	1047.17	213.221	372.399	306.152	235.768	245.578	174.463	249.942	756.699	734.327	929.629	37.017		51.6555	9.86811	19.8984	70.1016	18.8562	24.3428	1457.6	149.716	102.687	22.5409	95.4179	70.7311	86.7673	6.16248	21.4743	29.6909	58.6568	628.592	213.221	398.722	440.705
MMAR_0149|fadE25_2|acyl-CoA	fadE25_2	26.7067	48.2233	17	17	43736	dehydrogenase FadE25_2|404 AA	64307.2	40382.3	67589.6	48108.6	60049.2	86844.4	46168.3	60178.8	54690.4	55060.6	66707.9	37994.4	62385.6	60169.8	42639.5	57309.1	50300.5	53054.7	42155.3	2198.85	1615.65	2924.01	1454.19	310.969	1261.01	1747.22	1690.05	562.369	2834.29	2901.68	654.626	4342.7	2761.2	948.456	2690.48	2438.67	814.248	7312.14	56432.7	47721.4	62450.7	42752.8
MMAR_0150|MMAR_0150|transcriptional	MMAR_0150	5.29333	20.25	4	3	23100	regulatory protein (probably TetR/AcrR-family)|215 AA	621.829	615.303	1281.01	1175.32	1132.16	1413.2	320.584	986.614	558.946	309.471	377.312	383.631	962.386	1260.04	997.365	1091.94	816.32	1651.19	1332.51	177.332	30.9848	270.286	128.993	161.177	245.928	124.028	112.644	304.663	251.152	238.528	414.959	163.295	191.914	156.207	248.336	226.783	219.896	580.163	665.698	462.387	1103.17	963.82
MMAR_0151|eis1|enhanced	eis1	11.4533	17.61	6	6	43882	intracellular survival protein Eis1|406 AA	957.667	527.134	1069.89	786.353	707.23	1045.18	704.813	563.608	3083.13	1477.87	2102.96	1387.07	2901.24	4155.17	2225.2	5690.87	1820.64	2018.27	1130.59	101.815	56.4719	29.5742	62.5782	433.483	140.344	228.579	243.207	245.504	229.794	625.047	142.756	516.113	340.418	953.199	644.002	810.858	757.526	91.5296	1953.81	1002.5	1730.37	1101.34
MMAR_0152|MMAR_0152|conserved	MMAR_0152	7.70667	47.1667	8	7	21608	protein|189 AA	19036.6	9173.64	12873.2	15240.4	14380	17557.4	6650.22	13073.6	17497.6	19714.1	19301.3	16783.2	18344	20112.9	15876.3	19625.9	20504.1	21859.1	16169.1	1244.54	2652.59	5437.62	952.398	352.639	1591.45	1634.98	718.906	1213.03	638.733	898.458	604.581	2554.53	772.77	883.498	151.201	1387.37	385.526	665.699	19012.8	14443.9	18011.2	16064.2
MMAR_0153|MMAR_0153|conserved	MMAR_0153	0.346667	26.8067	4	3	15624	hypothetical protein|144 AA	5409.11	3924.78	5564.23	4283.89	4232.24	6901.27	3617.63	3634.57	1101.69	6863.59	3878.29	3392.72	5054.68	9549	2667.79	7076.2	1367.33	924.998	12684.3	761.749	208.37	279.358	50.9659	646.049	652.016	194.308	156.917	569.367	1588.79	268.377	1464.59	1161.15	493.532	196.004	609.362	475.342	427.421	511.112	2626.04	5394.18	3455.84	6786.96
MMAR_0154|MMAR_0154|coenzyme	MMAR_0154	4.11667	74.5667	30	25	37440	F420-dependent oxidoreductase|347 AA	43787.9	36287.1	49633.6	40992.6	50731.3	52731.8	29357	43526.2	54548.6	72590.1	56449.3	46879.7	61257.2	68375.4	49846.9	68027.9	62041	64293	42794.1	2358.41	7468.67	1250.07	889.51	925.717	6273.49	1226.02	377.032	9681.41	3339.96	1480.31	1382.81	2138.45	2800.39	920.92	2233.98	1976.87	972.526	1225.02	53459.2	54438.6	56792	43555.5
MMAR_0155|fadE36_1|acyl-CoA	fadE36_1	27.6933	20.6567	7	6	39004	dehydrogenase FadE36_1|356 AA	4726.05	2130.18	6115.34	6163.87	6514.91	6899.61	2042.6	4516.72	1781.86	1726.57	1665.3	1954.43	1888.42	1559.47	1828.66	1678.66	3629.44	3651.08	1957.26	389.846	348.625	466.526	683.613	712.767	673.283	609.115	889.046	227.708	1034.37	836.329	210.465	913.373	790.721	907.036	418.022	624.399	399.004	528.191	3379.12	1928.37	3810.57	3358.52
MMAR_0156|fadE2_1|acyl-CoA	fadE2_1	16.39	54.1333	23	21	45177	dehydrogenase FadE2_1|408 AA	22896.5	13047.4	20654.7	8782.72	12076.3	21759.1	9862.13	13399.8	14747.3	27460.2	15087.4	13139	18342.6	20815.3	16688.6	18868.9	24024	21575.2	14868.8	1870.04	385.085	2226.98	867.937	1095.69	1604.82	3982.79	3452.7	402.725	1180.69	3966.34	1282.1	2954.52	3762.8	3655.57	5136.34	4895.85	3778.88	3540.84	20555.9	20253.8	19105.8	12263.5
MMAR_0157|cyaA|adenylate	cyaA	9.7	14.6133	5	4	39615	cyclase, CyaA|375 AA	742.361	184.066	941.069	1135.31	651.06	1231.53	555.816	1037.38	477.68	475.519	299.626	302.452	374.234	241.344	198.013	271.911	777.767	661.542	274.362	338.705	27.3229	258.384	719.108	267.068	402.973	98.538	108.913	159.638	131.814	108.617	61.4108	83.8774	32.1386	75.7478	47.1367	105.174	148.649	26.5933	665.936	329.792	634.079	570.708
MMAR_0158|icd2|isocitrate	icd2	47.39	56.91	50	43	82350	dehydrogenase [NADP] Icd2|746 AA	289477	88434	175648	188294	143651	176714	105853	120766	205588	191257	193893	154919	206849	194256	147832	171262	262734	217689	190300	6624.66	1676.62	3930.12	3689.74	1701.94	40398.6	1179.79	716.644	1746.24	6066.55	5297.91	3139.88	3678.17	1202.18	23339.6	3039.94	11251.1	8916.81	6100.88	252600	139845	195743	177838
MMAR_0160|MMAR_0160|conserved	MMAR_0160	12.3333	13.0533	2	2	28485	secreted protein|264 AA	289.499	321.455	548.339	1124.12	1667.24	395.519	1494.38	1212.1	529.145	548.429	420.443	378.575	247.613	204.634	2051.48	281.528	1035.74	266.455	533.999	45.3248	14.6879	91.2377	271.471	507.218	19.49	598.219	399.242	27.1953	13.1815	19.7205	26.0888	218.585	109.83	1434.23	43.8006	525.635	27.1318	54.9675	618.127	434.942	411.746	678.899
MMAR_0161|MMAR_0161|conserved	MMAR_0161	0	5.39	2	1	26172	hypothetical membrane protein|242 AA	1097.89	723.689	1720.15	1593	1651.09	1095.27	897.879	795.197												742.808	1.97101	280.949	358.689	149.34	331.661	294.556	242.581												1097.89	723.689	1720.15	1593
MMAR_0162|MMAR_0162|conserved	MMAR_0162	0	4.14	1	1	40104	hypothetical transmembrane protein|363 AA									200.554	704.886	610.299	1406.89	191.231	161.629	702.744	139.366	542.375	307.421	198.675									138.631	173.251	181.349	200.889	7.7435	56.1117	109.239	26.0994	97.8454	70.2417	124.689	371.465	704.886	458.86	802.782
MMAR_0163|MMAR_0163|conserved	MMAR_0163	98.3533	28.5833	9	9	43888	protein|394 AA	65.1906	116.132	134.51	622.229	1309.16	212.93	1404.12	695.815	1182.64	1966.79	1916.95	1647.14	2304.87	2435.44	5855.52	2117.36	6663.37	2642.66	1289.28	5.20179	43.1145	71.7653	174.671	70.0626	20.6747	325.923	86.8956	185.629	112.779	346.605	125.433	430.147	181.297	98.2686	300.054	424.79	660.084	64.9286	2637.06	1041.46	1564.71	1186.22
MMAR_0164|MMAR_0164|nucleoside-diphosphate-sugar	MMAR_0164	57.2667	41.31	15	14	35215	epimerases|327 AA	1009.14	206.892	642.372	1797.73	1872.86	1104.38	2701.92	1298.15	2591.53	2939.43	3345.38	2887.16	3980.6	4317.78	12100.3	4346.5	7638.85	3854.6	3264.93	229.868	10.8705	88.8668	576.584	199.269	170.122	510.936	179.82	702.189	427.031	167.119	151.208	240.055	134.145	1017.65	207.854	83.8428	907.347	185.777	3746.51	1573.16	2614.12	2649.94
MMAR_0166|gabT_2|4-aminobutyrate	gabT_2	77.4533	25.9833	10	9	48046	aminotransferase, GabT_2|450 AA	342.19	167.417	421.647	1048.74	1376.16	389.723	1733.25	1859.37	2188.17	2587.38	2688.56	2599.91	2603.59	2935.52	8512.62	1902.17	8175	3294.09	1476.9	21.9022	74.7087	5.07041	35.171	208.02	54.6195	100.218	53.7328	103.675	517.117	554.133	329.872	384.561	61.6732	375.976	65.7827	1199.87	688.05	191.257	3568.45	1377.4	2134.76	1708.52
MMAR_0167|MMAR_0167|glutamate	MMAR_0167	39.7433	28.0867	9	8	52486	decarboxylase |503 AA	225.365	171.046	314.193	664.372	1872.08	392.39	2655.24	2106.11	1273.33	1606.35	1667.23	1489.64	2231.71	2479.18	12850.9	2397.83	8573.49	4112.55	3958.16	16.4924	54.996	21.7978	17.8693	108.733	71.5717	132.542	42.5856	99.9481	135.965	18.6411	140.801	18.8026	117.62	218.161	186.381	1240.63	843.053	42.9489	3357.39	888.698	2031.32	2037.39
MMAR_0168|MMAR_0168|conserved	MMAR_0168	30.3733	17.0067	2	2	27661	protein|248 AA	51.2732		55.9331	188.853	491.625	68.0793	580.291	487.816							427.179		1963.56	1460.17	1133.26	2.26132		5.01487	30.3383	57.32	20.8906	19.3156	235.849							207.737		119.808	308.342	523.736	1007.42		758.054	661.058
MMAR_0169|MMAR_0169|conserved	MMAR_0169	74.1233	57.54	11	10	19172	protein|169 AA	890.976	1321.05	1677.63	1056.23	1733.67	2247.28	1265.37	4373.82	2965.44	3249.24	4211.73	2957.24	2602.8	1639.82	15252	1666.89	24382.1	15579.1	4483.77	32.2264	107.711	132.961	20.182	134.792	157.598	343.427	491.047	406.444	414.602	283.936	306.369	450.409	225.666	1512.95	155.229	808.26	1241.97	1137.72	9412.85	2285.14	7156.15	2832.41
MMAR_0170|MMAR_0170|conserved	MMAR_0170	96.6667	29.4767	7	6	25275	membrane protein|243 AA	1119.65	871.105	1579.76	5214.12	6558.38	1216.09	6509.17	4837.03	75.5654	147.27	173.746	95.6644	311.899	203.494	32983.4	201.812	5278.08	2539.82	1429.43	190.447	78.2366	293.42	213.959	639.162	354.983	271.82	591.939	6.24763	20.457	41.2542	10.8556	67.428	38.4844	3538.96	30.2068	174.742	360.668	912.55	2157.76	509.188	1431.11	2246.41
MMAR_0171|MMAR_0171|ATP-binding	MMAR_0171	73.4033	38.5833	9	8	34373	protein ABC transporter |325 AA	1534.69	1289.51	2245.57	3251.06	5133.92	1823.52	6103.79	4586.4	2530.47	1838.29	1861.61	2584.86	2372.11	2390.47	9938.15	2554.63	12062	8095.24	4293.35	222.527	115.353	58.0256	1238.9	2210.79	303.764	389.892	609.313	121.951	781.904	732.07	92.0971	825.306	81.8139	1893.14	68.3239	666.726	464.837	759.376	5375.71	1563.9	4067.47	3376.43
MMAR_0172|MMAR_0172|conserved	MMAR_0172	0	5.04	1	1	28231	membrane protein|259 AA									1164.85	1148.45	1026.09	738.256	2365.58	2613.89	4886.19	2466.07	446.753	786.944	432.608									237.679	410.221	36.6162	58.1744	25.7934	248.791	200.986	82.8313	72.8006	97.5883	19.4193	805.801	1148.45	906.516	585.432
MMAR_0173|MMAR_0173|acyl	MMAR_0173	19.54	34.7667	2	2	9994	carrier protein|94 AA	273.967	186.916	340.809	1147.26	2515.3	256.155	2283.84	1913.16	464.83	829.477	573.328	792.335	306.258	691.044	2368.05	503.991	6217.08	2348.13	1292.15	22.2258	13.135	14.5062	61.3096	213.835	4.98355	93.0765	56.524	331.576	27.0318	385.27	533.623	312.708	54.131	140.443	322.134	423.688	169.713	211.415	2318.63	508.196	1087.42	1077.25
MMAR_0174|pks16_1|polyketide	pks16_1	86.52	42.3667	20	18	57779	synthase Pks16_1|547 AA	2473.43	1443.82	2313.23	3737.89	4169.49	4121.91	5694.03	4614.21	1344.3	2489.4	2020.29	1776.01	2101.45	1700.43	20935.5	1568.35	20678.2	10372.3	1081.6	874.197	103.213	696.934	684.558	1223.65	272.131	986.426	154.78	18.1388	49.1888	43.6185	46.4011	12.9626	51.46	293.931	99.6617	560.039	1003.52	72.8942	8165.3	1966.61	4901.94	2198.5
MMAR_0177|mce6A|MCE-family	mce6A	0	2.42	1	1	52263	protein Mce6A|497 AA	3159.24	730.289	4221.21	3079.48	4411.84	8383.28		77.4036												313.036	57.0028	282.591	157.629	216.701	478.44		7.53097												3159.24	730.289	4221.21	3079.48
MMAR_0180|mce6D|MCE-family	mce6D	0	2.295	2	1	39596	protein Mce6D|371 AA	309.954	490.479	1229.42	838.868	65.292	1410.36	1209.24	1488.58	1278.9	1686.47	1171.56	2570.9	717.37	5083.29	1345.24	1757.56				150.665	140.315	167.61	275.266	31.4456	47.4129	13.7056	174.317	955.941	1318.98	630.871	678.863	273.558	466.349	1109.8	1617.91				794.427	1088.47	1200.49	1704.88
MMAR_0181|mce6E|MCE-family	mce6E	0	2.67	2	1	39101	lipoprotein Mce6E|376 AA									1511.03	276.226	602.352	469.298	1430.97	1639.5	1228.28	1958.09	1427.01	1673.64	150.047									263.847	115.091	90.6415	111.111	100.333	188.862	67.7387	165.573	296.91	142.632	11.4699	1469.02	276.226	1138	309.672
MMAR_0184|MMAR_0184|conserved	MMAR_0184	0	2.91333	2	1	50909	hypothetical membrane protein|482 AA	2362.22	342.342	2949.06	3667.17	3145.62	3649.02	1413.62	1505.36	421.236	603.215	99.6239	3203.43	370.717	643.117	657.852	586.85	406.847	292.031	3346.68	143.13	349.881	163.152	106.418	168.745	96.8743	144.64	1030.82	203.483	614.177	12.4099	252.229	505.303	402.447	508.039	367.064	195.415	134.935	408.335	1063.43	472.778	1113.57	3405.76
MMAR_0187|esxB_1|10	esxB_1	45.3533	84.6667	11	9	10737	kDa culture filtrate antigen EsxB_1|101 AA	196478	98726.9	179861	215738	182116	304352	87725.9	111361	106074	52519	75319.3	100849	69028.5	179830	54592.9	169506	77908.8	68732.5	108037	7895.75	676.505	6983.77	5074.24	2007.66	436.797	735.311	1645.06	1486.08	6919.9	1116.92	2140.09	1094.65	3854.33	934.243	3333.45	15554.3	1775.88	2262.72	126820	75623	107971	141541
MMAR_0188|esxA_1|6	esxA_1	0	13.16	3	1	9872	kDa culture filtrate antigen EsxA_1 (early secreted antigenic target - Esat6)|96 AA	139.787		328.944	231.158	310.487	325.145	134.764	182.651	2417.79	1733.06	2986.63	374.699	272.533	270.844	1420.6	1627.21				2.4808		86.0447	26.6484	198.581	90.792	60.3776	114.245	1783.46	2312.99	2449.75	452.264	144.398	189.298	2186.56	1140.85				1278.79	1733.06	1657.79	302.928
MMAR_0191|PPE51_2|PPE	PPE51_2	0	7.35	2	2	38267	family protein|382 AA									908.829	632.151	431.333	517.078	1168.07	976.769	749.94	1108.61	675.757	482.627	131.505									178.58	63.6664	146.343	42.939	196.22	166.07	374.528	202.269	34.7009	81.903	33.044	792.293	632.151	456.98	324.292
MMAR_0202|MMAR_0202|conserved	MMAR_0202	0	3.32	2	2	51967	hypothetical alanine and glycine rich protein|513 AA									295.156	927.21	1351.19	385.634	1297.73	1125.24	1060.91	597.453	291.63	584.243	1600.61									32.1292	826.956	1719.54	128.984	303.947	569.582	710.45	185.246	126.785	440.324	516.092	293.393	927.21	967.718	993.122
MMAR_0203|MMAR_0203|conserved	MMAR_0203	0	2.335	1	1	52144	hypothetical alanine and glycine rich protein|514 AA									770.274	733.857	1131.91	806.095	642.12	584.185	368.282	1110.66	291.63	584.243	1600.61									203.082	183.785	183.682	555.336	73.2699	479.97	174.534	546.435	126.785	440.324	516.092	530.952	733.857	858.075	1203.35
MMAR_0204|MMAR_0204|conserved	MMAR_0204	50.8333	63.9333	13	11	19716	hypothetical protein|184 AA	2530.14	3070.64	8996.6	3842.85	7416.36	9416.33	3451.61	9323.99	18427.5	16727.2	22346.6	15651.7	28256.5	24930.7	13914.1	23173.6	24933.7	30513.7	12616.4	341.953	321.318	456.36	34.2116	1020.3	824.116	527.658	882.062	2487.99	2153.13	1321.71	1597.94	2107.9	3940.04	2495.57	441.558	319.014	70.8372	555.435	15297.1	9898.94	20619	10703.7
MMAR_0205|MMAR_0205|flavoprotein|535	MMAR_0205	14.38	42.4467	17	15	56841	AA	7413.61	2592.04	7383.81	5374.3	5421.36	6994.72	2551.55	3896.61	5886.82	5110.38	7010.9	6665.08	7291	9444.03	3831.89	9968.35	6662.92	8677.08	11868.4	377.792	956.821	764.936	591.655	323.684	572.814	460.94	324.829	778.465	879.921	393.369	561.994	862.087	868.168	775.384	305.114	791.211	1217.36	810.418	6654.45	3851.21	7690.6	7969.27
MMAR_0207|sdaA|L-serine	sdaA	19.7667	21.1833	9	7	48161	dehydratase SdaA|462 AA	6032.61	4267.61	8433.99	5448.36	8103.73	9417.61	4138.21	5969.99	3280.4	5070.85	4607.65	4511.91	2781.26	1467.68	1161.91	991.367	10946.9	10951.1	15638.2	245.657	286.654	235.453	274.558	299.345	293.613	613.125	331.369	460.298	763.292	705.628	286.049	793.418	203.361	510.872	40.4065	2960.08	1453.55	751.648	6753.32	4669.23	7997.56	8532.83
MMAR_0208|glyA2|serine	glyA2	35.3533	54.4333	27	22	45477	hydroxymethyltransferase GlyA2|426 AA	43911.6	19530.4	34063.8	36122.1	29397.6	33552.9	20511.6	16487.4	17861.7	27325.3	18571.3	14751.6	23362.6	26142.2	18822.3	23823	25797.3	22408.6	16951.8	1443.37	515.541	1465.26	431.201	630.06	8006.21	3026.39	348.811	727.908	1316.03	720.64	510.583	1025.84	951.151	794.152	795.863	8.97391	1234.39	512.889	29190.2	23427.9	25014.5	22608.5
MMAR_0209|gcvH_1|glycine	gcvH_1	0	17.16	2	2	13732	cleavage system H protein GcvH_1|135 AA									529.455	764.463	618.794	601.052	547.872	533.419	131.051	529.643	1299.94	892.327	586.794									48.9176	113.658	70.4625	57.7254	107.96	213.916	40.2967	221.542	47.6469	60.3613	62.873	914.695	764.463	755.561	593.923
MMAR_0210|gcvT_1|aminomethyltransferase	gcvT_1	22.58	31.6467	10	9	40011	GcvT_1ne|376 AA	4803.27	1673.73	4736.06	3190.81	3328.5	5275.99	2697.94	2971.91	1234.39	2973.22	2510.99	900.55	3272.99	3972.07	3061.5	2845.33	7454.58	6597.32	7391.61	586.286	269.493	126.384	404.371	1032.91	1003.95	200.175	231.155	329.097	1202.14	188.055	440.778	415.872	403.404	479.439	515.373	692.506	511.504	813.044	4497.41	2323.48	4614.79	3827.66
MMAR_0211|gcvB_1|glycine	gcvB_1	4.07	3.385	6	3	102880	dehydrogenase GcvB_1|962 AA									779.489	1908.4	1333.32	1423.57	1068.88	931.288	828.919	881.986	818.787	635.478	263.411									58.5951	326.562	43.5939	95.72	152.953	43.1487	220.834	46.3894	123.759	72.7739	53.1074	799.138	1908.4	984.399	843.49
MMAR_0212|MMAR_0212|conserved	MMAR_0212	0	3.29	2	1	51024	hypothetical oxidoreductase|457 AA	449.397	153.807	323.861	703.931	440.199	488.134	406.547	461.027												34.7712	26.1032	318.217	64.5293	287.521	74.5483	32.0876	248.621												449.397	153.807	323.861	703.931
MMAR_0213|MMAR_0213|D-AMINO	MMAR_0213	7.11	10.0667	7	5	62669	acid aminohydrolase|587 AA	606.394	417.78	906.5	765.517	863.259	565.397	651.023	684.478	1432.42	1632.9	1378.9	1303.66	1528.5	876.771	582.84	1077.39	567.766	491.247	769.124	143.339	42.7841	298.328	122.168	208.335	248.772	32.1538	286.261	156.252	271.013	408.346	192.194	197.452	249.088	209.264	127.018	126.881	77.991	223.842	868.861	1025.34	925.55	946.1
MMAR_0214|MMAR_0214|conserved	MMAR_0214	0	25.6	4	3	13056	hypothetical protein|126 AA	706.65	789.404	1208.79	1673.71	1915.11	1173.9	1114.76	1586.8	1592.33	1276.07	2460.49	1823.63	3181.96	4043.4	2923.52	4956.35	13435.1	8485.26	13871.2	328.831	442.535	1030.16	90.4647	100.642	458.638	577.051	332.22	503.601	731.734	114.433	487.134	211.393	595.274	136.59	269.743	776.853	13368.6	6530.1	5244.7	1032.74	4051.51	5789.53
MMAR_0215|MMAR_0215|glutamine-transport	MMAR_0215	21.9067	20.1533	5	5	36447	transmembrane protein ABC transporter|350 AA	813.468	422.964	1150.45	1379.84	1331.45	1669.6	872.884	1495.1	1815.77	2026.7	2513.11	2806.49	2640.69	2029.37	1206.74	1565.51	88.8604	188.583	1528.22	69.7492	65.3921	236.675	169.178	88.7194	180.957	68.6776	216.546	820.372	410.716	270.812	247.907	67.8065	293.083	149.84	212.402	39.1229	105.468	886.35	906.032	1224.83	1284.05	1904.85
MMAR_0216|MMAR_0216|glutamine-transport	MMAR_0216	24.7067	19.9	4	4	35831	ATP-binding protein ABC transporter|331 AA	343.52	126.839	825.237	708.014	862.972	560.715	787.653	961.556	2855.46	2126.51	4850.13	3198.51	4289.04	3383.42	2245.27	2186.93	2403.46	3111.7	1139.25	129.432	48.1439	192.525	110.235	280.24	66.4603	94.8748	112.343	556.048	60.2449	388.033	1065.4	353.765	741.994	1023.65	713.57	305.608	245.555	103.089	1867.48	1126.67	2929.02	1681.92
MMAR_0218|MMAR_0218|conserved	MMAR_0218	0	2.31	2	1	46069	hypothetical transmembrane protein|433 AA									2906.07	1679.51	2498	1004.42	3411.39	2865.8	2701.51	2663.8	1398.61	2119.17	2998.85									349.246	189.232	141.858	115.836	678.464	213.951	322.4	66.313	698.328	248.578	220.975	2152.34	1679.51	2308.58	2001.64
MMAR_0220|MMAR_0220|conserved	MMAR_0220	0	4.35	2	1	44051	hypothetical protein|392 AA	83.9406		99.7236	96.9372	220.679	160.397	85.8526	150.115												7.56046		14.281	23.2047	104.163	55.7975	10.9104	36.3095												83.9406		99.7236	96.9372
MMAR_0222|MMAR_0222|transcriptional	MMAR_0222	2.80333	24.3667	6	4	21026	regulatory protein (probably TetR-family)|198 AA	3079.13	1013.29	3712.22	2796.69	2457.98	2613.47	1499.44	2489.46		50.9059	119.853	147.611	93.1418	114.639	426.206	89.0889	1385.8	1123.89	951.978	469.763	652.523	924.751	230.977	786.369	311.714	335.014	130.327		11.3208	12.2902	21.3535	40.9467	111.618	182.983	47.6836	163.729	251.138	324.898	2232.47	532.1	1651.99	1298.76
MMAR_0224|MMAR_0224|transcriptional	MMAR_0224	13.3033	27.36	5	4	21851	regulatory protein|202 AA	3466.28	1172.8	3146.25	3436.88	3261.36	4845.15	1371.43	2899.48	1149.24	1235.99	1655.12	1825.5	1840.59	1790.91	1492.65	1859.55	3167.97	2626.85	2126.38	187.257	162.584	541.065	480.554	535.872	370.347	184.023	270.986	23.2618	176.636	38.9697	188.971	341.141	317.858	506.93	438.699	231.749	44.1831	327.729	2594.5	1204.39	2476.07	2462.92
MMAR_0225|MMAR_0225|conserved	MMAR_0225	34.2233	19.7433	3	3	21134	hypothetical secreted protein|207 AA	7870.12	5791.58	4918.64	5355.01	4566.88	4551.46	3056.14	3569.97	865.317	1146.43	630.9	1721.93	544.817	297.249	661.217	366.282	753.493	288.012	4159.54	519.74	295.821	315.657	1031.09	222.851	86.6805	198.007	242.512	240.703	85.6357	214.236	292.883	57.3362	161.623	146.648	95.1446	323.221	176.347	83.0646	3162.98	3469.01	1945.85	3745.49
MMAR_0226|MMAR_0226|conserved	MMAR_0226	24.5933	66.01	16	15	22431	hypothetical protein|203 AA	27561.6	14129	27347.4	15978	21732.4	33248.9	19024.6	21577.5	31758.4	31786.4	45793.3	45721.3	40987.6	52769.8	37384	51233.5	42043.9	42207.2	3974.84	6861.84	789.846	4092.31	1622.55	1491.68	2344.99	3726.06	6421.68	878.371	763.776	2310.94	2915.83	1348.89	1964.55	1416.37	2360.29	329.456	1049.14	449.049	33788	22957.7	38449.3	21891.4
MMAR_0227|lpqP_1|conserved	lpqP_1	17.08	11.66	4	3	33880	lipoprotein LpqP_1|327 AA									546.697	579.382	582.042	721.206	583.829	1018.65	805.125	847.085												55.2345	89.0865	124.635	98.1964	231.342	160.475	163.83	71.5557				546.697	579.382	582.042	721.206
MMAR_0228|MMAR_0228|conserved	MMAR_0228	0	8.05	1	1	15977	hypothetical protein|150 AA	311.308	375.464	374.774	502.362	289.772	523.946	382.686	224.196									416.179	408.79	1934.03	147.654	54.349	70.6996	19.1508	148.646	33.9854	26.6182	75.6372									255.216	217.648	356.599	363.743	375.464	391.782	1218.2
MMAR_0232|MMAR_0232|conserved	MMAR_0232	0	3.72	2	1	31163	hypothetical secreted protein|297 AA									1311.36	1380.86	1655.35	1136.35	1592.31	1497.73	9531.01	1373.29												86.0195	190.52	176.664	117.294	19.832	119.841	1041.19	92.2135				1311.36	1380.86	1655.35	1136.35
MMAR_0234|MMAR_0234|conserved	MMAR_0234	27.57	52.9667	13	9	18127	hypothetical protein|164 AA	21133.5	5572.57	17128.3	15977.6	11430	18203.5	8862.07	8329.41	11928.2	16743.5	16377.8	9526.02	12903.4	11360.4	8800.32	11506.9	20584.5	20673.2	16782.4	952.615	1409.26	137.409	1018.03	2734.97	4018.94	42.0481	698.506	2156.07	1264.71	1350.61	2735.34	1636.22	1291.39	1768.59	1263.47	1611.91	2083.35	1381.21	17882.1	11158	18059.8	14095.3
MMAR_0235|MMAR_0235|pyridoxamine	MMAR_0235	42.89	55.7933	9	8	21262	5'-phosphate oxidase|188 AA	6690.48	3402.86	7237.12	1945.47	4371.1	9529.33	2788.74	6381.91	6575.15	11006.4	9244.02	5626.63	7284.61	9742.97	5972.08	7281.48	13001.9	10721.4	8149.37	357.02	258.019	421.082	107.979	728.045	530.534	837.921	329.938	369.12	1102.49	911.502	855.39	1329.71	394.196	854.187	503.8	507.635	379.862	237.583	8755.83	7204.63	9067.52	5240.49
MMAR_0236|MMAR_0236|conserved	MMAR_0236	0	2.68	1	1	36907	hypothetical protein|337 AA	159.568	316.276	200.617	432.356	177.775	213.693	431.931	329.125												112.663	15.6075	74.4837	44.2251	73.2897	99.7043	17.5852	181.487												159.568	316.276	200.617	432.356
MMAR_0237|MMAR_0237|transcriptional	MMAR_0237	0	10.73	1	1	21752	regulatory protein (possibly TetR-family)|206 AA	355.432	360.798	345.348	187.843	256.308	395.045	452.048	121.827												189.174	14.0617	240.119	26.9571	41.4122	29.3657	19.8665	49.7833												355.432	360.798	345.348	187.843
MMAR_0238|MMAR_0238|transcriptional	MMAR_0238	0	18.34	3	3	22592	regulatory protein (possibly TetR-family)|210 AA	151.343	111.038	271.077	271.984	282.295	389.393	262.933	185.192	1090.58	644.771	563.812	744.466	260.582	1101.85	1777.9	1249.77	2027.44	2034.71		60.7474	15.0144	47.8716	22.2194	85.8226	67.1814	41.8799	34.9627	292.333	348.675	275.256	98.8822	119.838	595.712	140.096	643.796	82.9468	53.5252		1089.79	377.905	956.534	508.225
MMAR_0239|MMAR_0239|monooxygenase|600	MMAR_0239	1.17667	7.18	4	3	66771	AA	576.174	444.538	701.982	829.894	560.392	737.254	725.623	633.945	629.498	889.5	1185.95	866.606	1522.05	1375.46	1233.14	1072.8	2201.23	3160.28	1857.69	233.699	39.581	247.62	21.8349	66.1719	121.044	44.3816	162.125	281.071	173.021	290.178	279.854	20.4076	107.934	206.378	164.842	204.599	275.084	488.993	1135.63	667.019	1682.74	1184.73
MMAR_0240|MMAR_0240|monoooxygenase|559	MMAR_0240	0	6.27	1	1	61817	AA	89.4024		142.039	130.156	168.782	156.635	91.827	137.442												56.491		11.8538	15.9765	19.4817	76.5638	23.835	9.6781												89.4024		142.039	130.156
MMAR_0241|adhD|zinc-type	adhD	7.12667	17.6633	6	5	40237	alcohol dehydrogenase AdhD|386 AA	1931.23	1614.99	2121.39	1347.62	2764.89	3959.2	1446.45	2619.25	1297.66	1092.12	1271.06	1020.56	1559.34	1371.22	931.344	979.779	359.07	186.488	175.615	644.298	435.207	934.972	112.418	749.088	284.038	139.234	616.829	312.735	494.349	207.046	511.086	264.228	274.396	132.704	291.588	105.912	110.141	30.9119	1195.98	1353.55	1192.98	847.932
MMAR_0243|MMAR_0243|short-chain	MMAR_0243	0	10	1	1	27367	type dehydrogenase/reductase|271 AA	223.647	540.345	294.92	306.856	452.924	262.14	288.23	296.235	222.529	297.671	330.452	484.55	304.919	192.326	175.546	188.153				72.6179	112.024	230.993	53.8201	121.872	23.3181	109.356	44.1054	92.6108	53.1226	144.765	6.15513	44.0376	4.50322	6.29874	16.4551				223.088	419.008	312.686	395.703
MMAR_0244|MMAR_0244|methyltransferase/methylase|200	MMAR_0244	0	9.05	1	1	21919	AA									506.787	604.52	675.479	265.957	601.209	218.267	359.335	228.442												64.9617	66.0256	83.2999	281.884	212.171	60.3855	225.352	41.9919				506.787	604.52	675.479	265.957
MMAR_0245|echA8_7|enoyl-CoA	echA8_7	29.9333	76.58	19	16	29036	hydratase, EchA8_7|270 AA	2584.28	2494.29	6421.22	6171.3	7159.64	6396.1	3323.38	5395.57	4166.72	12211.7	7053.55	5144.26	6148.95	6661.84	7113.34	3430.69	16343.5	8507.86	6811.11	528.418	575.912	559.731	199.977	247.491	417.585	240.26	569.185	764.583	382.381	551.148	1169.49	748.357	2972.54	784.088	499.873	392.345	6118.19	953.799	7698.18	7352.97	7327.54	6042.22
MMAR_0246|MMAR_0246|conserved	MMAR_0246	0	7.25	2	2	30743	hypothetical membrane protein|277 AA	170.729	80.0168	210.873	168.219	250.827	316.684	289.966	153.896	1240.99	1057.28	893.219	971.437	1050.65	1038.67	512.984	1250.69	300.774	308.063	304.219	52.3467	15.5522	118.971	40.6338	2.56525	55.1557	61.9766	100.694	156.447	118.392	282.928	293.002	267.442	260.881	146.518	94.9943	99.0961	33.7024	95.6842	570.831	568.651	470.718	481.292
MMAR_0247|MMAR_0247|conserved	MMAR_0247	0	12.25	2	2	21864	hypothetical protein|205 AA									236.753	151.188	231.147	182.908	224.621	300.536	215.216	338.105												71.5726	72.9367	50.0807	45.1745	101.85	56.3896	112.441	157.228				236.753	151.188	231.147	182.908
MMAR_0248|MMAR_0248|short-chain	MMAR_0248	2.67	16.0833	4	4	30212	type dehydrogenase/reductase|287 AA	1514.01	286.973	617.96	1887.18	1026.39	1261.14	810.99	206.557	1450.68	932.713	1410.28	1588.82	1951.73	1816.23	1405.48	1378.58	2133.87	2219.77	1184.67	181.472	174.714	231.538	292.935	766.462	102.264	530.138	60.6611	332.772	169.385	169.599	168.25	238.682	81.8932	508.906	203.122	275.776	56.739	72.0576	1699.52	609.843	1416	1553.56
MMAR_0251|mtn|bifunctional	mtn	34.4433	35.7233	8	7	26842	Mta/Sah nucleosidase Mtn|252 AA	3265.77	1166.04	2372.19	1751.62	2225.3	2726.37	1621.61	2449.41	6318.56	10379.7	9574.55	8602.69	8806.31	9884.21	7164.45	7694.88	13843.3	12242.8	3975.65	410.366	251.039	248.561	434.872	203.859	402.142	561.434	463.184	1055.64	467.918	438.88	264.701	802.517	194.626	1260.5	630.448	886.017	252.12	804.831	7809.2	5772.85	8063.19	4776.65
MMAR_0253|MMAR_0253|conserved	MMAR_0253	33.0933	54.4533	9	8	17741	protein|162 AA	11269.8	2791.64	10472.4	7632.25	6333.95	11069.4	3227.49	5476.57	4004.97	3717.5	3036.29	2765.23	4139.65	4089.65	4394.04	3730.37	8306.43	8927.02	6148.03	660.466	524.805	402.922	378.288	500.96	159.184	444.732	1251.28	203.197	366.417	685.178	719.579	81.2574	267.057	543.862	386.596	1659.17	647.128	709.311	7860.39	3254.57	7478.58	5515.17
MMAR_0254|MMAR_0254|ketoacyl	MMAR_0254	16.79	59.3	18	14	27625	reductase|268 AA	13759.4	4287.73	15732.5	15728.5	14879	18823.9	6499.61	11706.1	17925.9	24003.6	20133.7	16901	23710.4	22378.1	16321.4	18565	25457.4	19341	29798.6	376.031	174.932	219.47	558.255	1443.42	800.696	123.153	456.586	3637.52	4350.91	2925.77	852.13	2523.11	4565.39	3100.81	303.696	5033.13	497.043	787.233	19047.6	14145.7	18402.4	20809.4
MMAR_0255|mmpL5_4|conserved	mmpL5_4	0	2.22	2	2	105191	transmembrane transport protein, MmpL5_4|971 AA	1004.38	335.184	1052.15	621.333	624.508	1070.42	618.22	943.763	67.3359		62.1431			70.7823	5044.16	82.4386				175.578	131.797	504.495	112.873	220.169	189.981	174.214	300.145	15.0827		5.41462			12.8572	1227.32	10.2771				535.859	335.184	557.146	621.333
MMAR_0256|MMAR_0256|non-ribosomal	MMAR_0256	8.61667	3.64667	5	5	149506	peptide synthetase|1417 AA	17681.7	12089.7	14209.2	15271.9	12214.4	9631.19	9222.53	11414.3	791.344	690.203	707.435	460.024	1263.05	878.543	995.051	855.837	2545.4	2162.13	879.839	1724.17	1457.79	195.245	3239.67	4346.27	4947.32	7560.4	513.914	281.845	92.3353	179.667	206.524	95.7414	263.3	346.869	305.501	692.13	523.837	299.225	7006.14	6389.97	5692.92	5537.25
MMAR_0258|fadD10|fatty-acid-CoA	fadD10	21.41	36.41	18	15	55597	ligase FadD10|532 AA	3431.18	2735.94	2423.12	3871.4	4569.64	2186.37	2957.49	3388.24	2721.76	4452.9	1707.23	2021.78	1698.01	1396.9	2832.82	1234.15	5184.86	4843.93	1419.31	214.557	104.397	293.434	403.881	113.821	302.569	348.288	347.489	691.488	374.717	168.959	807.555	183.223	83.455	358.049	266.437	475.534	567.187	357.975	3779.27	3594.42	2991.43	2437.49
MMAR_0259|MMAR_0259|conserved	MMAR_0259	0	8.155	2	2	20506	hypothetical protein|185 AA	635.898	483.153	411.027	193.497	832.111	507.981	281.569	470.097	91.1483	192.361	101.166	80.7425	77.8627	80.3596	158.642	88.1651				219.012	88.377	469.369	83.2972	135.311	337.748	85.9857	285.408	15.4855	86.1524	12.6248	10.2088	4.22491	16.8241	74.3633	7.51967				363.523	337.757	256.096	137.12
MMAR_0260|MMAR_0260|oxidoreductase|290	MMAR_0260	47.6167	38.1767	10	10	32318	AA	8214.69	5038.05	6299.93	8642.15	12432.2	8437.28	8752.07	10715.5	2250.25	6303.61	2172.74	2517.6	2864.15	2930.05	9062.05	2797.6	27518.9	15716.7	3911.27	860.418	2404.51	2140.39	460.676	1538.22	1236.18	501.643	1814.5	224.023	640.349	279.518	238.277	135.394	453.203	287.314	234.257	2105.78	2912.29	755.908	12661.3	5670.83	8063.14	5023.67
MMAR_0262|omt_1|O-methyltransferase	omt_1	0	11.7733	3	2	30565	Omt_1|270 AA	77.5514		137.046	127.394	221.224	141.883	130.03	174.717	205.386	255.253	299.157	356.844	423.632	196.957	562.8	223.225	948.733	1329.56	96.1715	18.3814		67.7697	6.07965	13.699	40.2004	15.7822	6.74271	166.357	276.045	193.576	47.7577	92.3813	94.6305	111.52	127.29	341.839	199.864	14.2534	410.557	255.253	588.59	193.47
MMAR_0263|MMAR_0263|conserved	MMAR_0263	0	8.015	1	1	25220	membrane protein|238 AA	398.655	306.503	268.569	231.911	354.037	366.47	261.395	205.922	588.812	550.462	696.715	711.871	629.278	548.583	468.643	606.113				128.519	37.766	180.244	14.7687	15.2259	181.454	27.8643	175.7	121.252	42.1305	60.0486	30.743	217.148	33.3167	26.1319	345.932				493.733	428.482	482.642	471.891
MMAR_0267|MMAR_0267|conserved	MMAR_0267	0	2.43	3	2	70528	integral membrane protein|659 AA	368.208	187.616	682.31	343.43	274.764	294.275	331.158	195.576	1069.61	1565.94	4722.41	2622.14	5352.88	7162.25	4001.38	5926.83				27.8013	5.47468	589.994	5.1867	10.5953	39.0868	80.944	20.9751	582.81	907.607	4008.28	831.834	1533.67	401.569	323.732	370.193				718.907	876.78	2702.36	1482.79
MMAR_0268|MMAR_0268|conserved	MMAR_0268	19.7467	65.74	6	5	7503	secreted protein|73 AA	8265.52	4612.47	5255.49	8482.12	8360.45	8263.46	5115.91	5031.74	2210.92	1419.37	1210.15	2069.07	1700.04	4312.68	1287.52	3709.75	3382.37	2516.59	3573.34	763.041	68.8306	1370.68	227.537	1719.16	1015.94	420.372	63.5812	190.88	194.036	247.119	566.878	190.582	172.295	1043.24	249.529	231.211	288.341	256.553	4619.6	3015.92	2994.08	4708.18
MMAR_0269|ctpB|cation-transporter	ctpB	3.72667	3.96333	3	3	78266	p-type ATPase B CtpB|758 AA	597.484	245.109	598.911	582.148	443.75	392.825	417.839	363.643	448.08	346.597	281.104	420.026	216.141	516.537	225.969	676.014	13851.6	8575.46	14698.2	121.93	61.473	52.014	26.1271	81.805	50.9303	43.9428	50.2079	193.359	12.2908	220.807	155.845	191.337	86.5602	269.844	89.1051	1453.15	985.171	587.647	4965.74	295.853	3151.82	5233.45
MMAR_0271|MMAR_0271|short-chain	MMAR_0271	0	7.46	1	1	28090	type dehydrogenase/reductase|269 AA									153.862	150.789	207.054	210.172	247.022	107.482	100.7	111.917	54.7135											27.5115	100.067	51.3144	93.4761	58.3766	25.7195	9.83236	14.6032	1.09312			104.288	150.789	207.054	210.172
MMAR_0272|cyp226B1|cytochrome	cyp226B1	6.41	18.4367	7	6	47125	P450 226B1 Cyp226B1|424 AA	358.942	459.488	843.714	486.495	875.665	610.041	691.614	692.794	1301.42	1326.11	1490.68	903.497	1228.97	1268.7	949.636	1189.59	1029.41	1157.8	570.994	12.4478	49.7132	36.5108	184.514	79.3896	21.9767	46.0605	135.385	49.1074	618.958	213.588	154.139	147.801	309.534	139.239	152.684	170.377	207.337	111.365	896.593	892.801	1164.06	653.662
MMAR_0275|gcpE_2|GcpE	gcpE_2	0	5.94	10	1	40750	0																	503.15	673.483																		150.873	65.9709		503.15		673.483
MMAR_0277|lytB2|LytB-related	lytB2	0	3.6	1	1	35648	protein LytB2|334 AA									2177.69	1550.99	1437.06	1106.44	928.445	1247.13	3692.02	1138.44		59.3534	217.655									220.791	78.2907	202.075	297.087	573.84	127.924	874.132	184.38		9.08576	48.2954	2177.69	1550.99	748.208	662.045
MMAR_0282|idsB_3|polyprenyl	idsB_3	0	2.735	1	1	35092	synthetase IdsB_3|330 AA	306.393	486.25	2023.26	252.481	828.893	4567.58	541.331	2556.59	99.653	412.354	176.359	363.731								159.669	155.207	1603.01	135.373	522.75	165.589	398.059	4077.45	15.1123	95.0493	21.148	34.485								203.023	449.302	1099.81	308.106
MMAR_0283|cyp274A1|cytochrome	cyp274A1	0	3.33	2	1	50575	0																	1570.08	1693.86	990.3																	795.94	526.345	19.7677	1570.08		1693.86	990.3
MMAR_0284|plcB_3|membrane-associated	plcB_3	0	2.07	2	1	63037	phospholipase C 2 PlcB_3|581 AA									706.867	339.98	492.677	212.403	767.536	1247.07	1060.53	1027.31												215.5	97.5384	70.767	45.789	343.016	346.347	253.512	78.566				706.867	339.98	492.677	212.403
MMAR_0286|lipJ|lignin	lipJ	2.84333	7.42667	3	3	49362	peroxidase LipJ|459 AA	1198.08	142.719	1163.61	702.156	955.918	1247.29	867.024	1078.62	2775.1	4034.66	4070.56	3385.4	4938.62	5897.59	4012.85	5889.15	6199.19	5826.34	3248.35	302.661	18.7775	154.397	88.1404	178.85	124.946	340.956	108.308	914.719	485.58	1171.63	411.369	913.905	1131.27	626.464	565.64	625.473	172.165	704.526	3390.79	2088.69	3686.84	2445.3
MMAR_0287|MMAR_0287|transcriptional	MMAR_0287	9.99	18.5767	3	3	22398	regulatory protein|202 AA	199.978		204.455	330.814	268.538	183.886	287.141	267.208	185.52	154.361	690.06	1020.74	1039.36	1911.23	764.089	1910.69	2729.6	3211.85	793.387	21.1502		189.33	23.3276	147.944	124.712	59.0166	52.7973	116.574	94.984	902.066	1158.54	328.469	177.542	48.9117	51.4917	103.135	279.823	218.454	1038.36	154.361	1368.79	714.979
MMAR_0289|rpsR2|ribosomal	rpsR2	37.03	45.5933	4	4	9885	protein S18 RpsR2|88 AA				253.465	301.283		596.082	267.85	114.655	139.454	148.929	173.473	131.163	119.213	298.878	138.067	1407.25	603.344	94.4222				33.7049	35.7102		23.9167	21.7878	9.2923	16.6139	23.7933	7.22015	10.1022	9.10397	69.3229	20.6977	414.157	40.3461	17.6887	760.952	139.454	376.137	173.787
MMAR_0290|rpsN2|ribosomal	rpsN2	0	28.71	3	3	11668	0																	233.114	225.017																		144.748	24.9332		233.114		225.017
MMAR_0291|rpmG1|ribosomal	rpmG1	0	22.22	1	1	6456	protein L33 RpmG1|55 AA	162.052	76.5477	182.686	406.398	432.33	185.225	601.012	164.934	350.661	312.954	335.06	309.708	446.26	415.905	837.271	298.879	4539.19	878.351	348.796	9.85911	12.1468	21.2266	265.497	94.0519	9.15055	43.1125	101.093	22.8377	22.0529	43.0852	30.2813	68.5372	34.9193	106.303	198.335	245.088	116.157	61.7218	1683.97	194.751	465.366	354.967
MMAR_0292|rpmB2|50S	rpmB2	65.43	45.51	4	4	8993	ribosomal protein L28 RpmB2|79 AA									1277.6	1433.39	1353.33	1141.04	1059.29	815.758	1257.97	780.8	5425.65	962.293	351.616									75.7505	92.9854	64.7306	55.0296	56.9558	18.286	688.05	18.9835	387.095	887.016	29.2038	3351.63	1433.39	1157.81	746.327
MMAR_0293|MMAR_0293|conserved	MMAR_0293	28.59	12.31	6	4	44098	0																	2665.17	558.284	961.063																	768.957	637.326	240.509	2665.17		558.284	961.063
MMAR_0294|rpmE_1|50S	rpmE_1	0	22.775	2	2	10203	ribosomal protein L31 RpmE_1|91 AA									3257.59	2251.69	2347.43	2081.64	2935.68	3299.44	8993.68	992.888	631.629	198.075	99.8821									545.011	109.714	343.816	246.833	120.236	63.7725	849.891	1549.42	332.626	23.9611	6.91502	1944.61	2251.69	1272.75	1090.76
MMAR_0295|MMAR_0295|short-chain	MMAR_0295	0	6.19	2	2	31730	type dehydrogenase/reductase|300 AA			65.0569		49.8675	88.5486		115.155									300.316	412.655	13104.7			16.9274		7.69602	9.1365		23.7688									175.299	243.915	22327.5	300.316		238.856	13104.7
MMAR_0296|fadD12_2|long-chain-fatty-acid--CoA	fadD12_2	7.02	18.18	6	6	55758	ligase FadD12_2|529 AA	1273.92	984.751	1840.55	1523.44	1220.69	1820.51	1329.96	1485.67	592.026	793.352	1137.91	978.913	981.724	875.933	785.014	967.505	422.875	573.458	524.276	222.64	11.5823	285.403	831.166	928.518	76.4443	622.646	18.8331	51.7304	31.1641	67.4989	269.201	100.557	99.1733	221.709	176.609	89.4406	144.015	171.758	762.942	889.052	1183.97	1008.88
MMAR_0297|ctpI|cation-transporter	ctpI	13.37	30.08	44	40	167134	ATPase I CtpI|1621 AA	2492.94	1081.45	4179.08	3934.08	4523.16	4856.7	2069.85	2930.52	29116.2	18760.6	21893	16983.5	25392	23974.1	12983.3	27137.6	12745.1	14905.8	7150.71	210.265	365.012	1017.86	520.991	445.478	464.986	1177.13	332.159	1057.54	502.302	1470.34	1207.99	872.434	1246.72	306.879	565.142	1266.13	530.918	1062.16	14784.8	9921.04	13659.3	9356.11
MMAR_0298|MMAR_0298|conserved	MMAR_0298	20.12	50.37	4	4	9848	protein|91 AA	3108.62	1281.23	3668.76	3124.15	5704.66	5634.09	2076.9	3540.84	3099.9	3072.03	2533.28	1677.87	2679.62	3622.91	1551.04	4084.33	3151.55	5208.36	4729.76	308.542	333.264	1429.86	90.0213	1597.28	1272.31	170.317	1475.2	610.246	317.207	458.183	418.785	995.588	194.691	267.342	854.193	187.214	557.858	274.342	3120.02	2176.63	3803.47	3177.26
MMAR_0301|MMAR_0301|conserved	MMAR_0301	0	8.5	1	1	17208	hypothetical protein|154 AA	119.63		121.694	176.575	157.934	182.265	104.512	154.04												4.09384		63.6739	11.9287	26.6451	12.6413	2.80542	18.2976												119.63		121.694	176.575
MMAR_0302|MMAR_0302|short-chain	MMAR_0302	31.6167	23.03	5	4	27742	type dehydrogenase/reductase|263 AA	1256.12	941.867	2095.1	1017.04	1520.31	2567.98	1436.78	1654.32	2821.85	3038.79	2740.43	1739.99	4412.94	4799.86	2838.29	5318.8	1446.59	1636.02	654.386	847.487	419.02	41.6586	349.373	100.331	58.2115	682.268	68.1067	419.01	405.28	387.848	391.899	523.452	224.67	925.329	972.457	86.775	115.307	165.848	1841.52	1990.33	2157.18	1137.14
MMAR_0303|MMAR_0303|acyl-CoA	MMAR_0303	0	1.87	2	1	58281	synthetase|537 AA	578.99	502.811	668.711	2026.48	1136.98	804.837	638.431	391.037												235.061	359.908	451.322	167.974	211.147	29.8226	426.436	522.866												578.99	502.811	668.711	2026.48
MMAR_0305|MMAR_0305|conserved	MMAR_0305	0	6.11	3	2	56364	hypothetical protein|541 AA	104.586	395.286	150.963	432.818	230.679	585.199	526.912	263.697	950.012	1855.06	1684.94	1087.51	1228.1	1466.16	1228.88	1333.01			394.961	73.2057	18.9892	96.4179	19.7539	249.857	192.687	23.3778	56.9383	86.8833	190.77	142.922	725.117	108.64	114.353	96.9871	93.3831			53.0108	527.299	1125.17	917.951	638.43
MMAR_0306|MMAR_0306|short-chain	MMAR_0306	0	2.41	1	1	30522	type dehydrogenase/reductase|292 AA	136.413	93.1704	276.949	318.761	205.909	146.908	157.199	182.684												20.9099	6.17865	54.3453	14.7422	78.677	3.62216	55.2551	8.61388												136.413	93.1704	276.949	318.761
MMAR_0308|MMAR_0308|monooxygenase|394	MMAR_0308	0	4.07	1	1	42958	AA			74.3574	93.6452	85.467	96.8749		86.0638														9.84233	1.91588	5.06569	15.3439		4.82929														74.3574	93.6452
MMAR_0311|MMAR_0311|conserved	MMAR_0311	15.8033	23.7267	12	10	43206	hypothetical protein|407 AA	1491.78	946.24	2057.37	1106.22	2378.77	2079.18	759.022	1894.41	7019.38	8031.2	6853.03	5654.54	8181.15	7955.6	5034.93	7564.02	7415.34	9306.69	1300.69	414.396	163.958	342.788	269.339	112.785	229.219	26.1424	239.626	330.508	1348.37	989.821	901.569	723.885	577.352	604.237	1099.65	361.59	446.735	1008.4	5308.83	4488.72	6072.37	2687.15
MMAR_0312|MMAR_0312|transmembrane	MMAR_0312	0	1.79	1	1	73390	acyltransferase|671 AA	501.417	334.373	176.095	523.741	173.822	2072.35	146.062	1382.23	528.645	490.237	471.361	634.508	351.216	443.472	243.755	445.833	242.297	434.086	1407.9	379.188	177.836	71.3653	229.165	123.46	1469.07	15.7474	870.951	93.4117	142.463	250.779	247.18	142.407	54.9001	23.9054	5.82672	133.154	263.837	1560.83	424.12	412.305	360.514	855.382
MMAR_0313|MMAR_0313|O-methyltransferase|222	MMAR_0313	26.25	28.3567	7	6	23733	AA	3118.11	881.367	1917.07	2218.1	1763.27	2750.62	1288.76	1749.06	3636.7	2529.36	1856.97	1097.83	2904.42	5002.8	2364.03	2711.78	4409.21	6827	3288.95	931.223	214.885	844.225	463.51	196.433	922.419	580.593	432.295	231.403	330.779	395.815	264.203	604.034	305.349	404.481	90.8611	955.533	1245.14	520.213	3721.34	1705.36	3533.68	2201.63
MMAR_0314|MMAR_0314|conserved	MMAR_0314	57.73	40.85	2	2	7872	0																	5274.17	3531.69	485.225																	909.156	877.823	26.8742	5274.17		3531.69	485.225
MMAR_0316|MMAR_0316|conserved	MMAR_0316	7.83	22.0433	4	4	26743	hypothetical secreted protein|252 AA	3668.02	3509.89	6857.31	795.669	2348.49	6680.25	3563.68	8586.36	31022.6	20434	16496.4	12276.4	15298.1	16026.9	14326.2	15548.8	7368.18	8011.43	4142.69	339.752	385.941	190.465	125.995	67.4036	89.1055	190.673	165.21	2421.3	1845.19	585.423	381.409	1181.41	424.169	172.417	573.64	1393.93	903.121	288.893	14019.6	11971.9	10455	5738.26
MMAR_0317|oxyS|oxidative	oxyS	10.4067	17.12	5	5	43420	stress response regulatory protein OxyS|406 AA	773.151	366.232	756.947	782.584	872.355	665.595	807.605	636.944	1059.22	2388.83	2720.01	2290.19	2513.3	1410.9	1417.67	1506.65	2794.81	2619.54	1248.68	47.2052	21.384	52.2631	189.587	25.2317	316.679	89.7518	129.533	402.913	61.9008	88.6663	632.381	276.051	92.5846	848.233	723.814	652.049	359.699	516.61	1542.4	1377.53	2032.17	1440.49
MMAR_0318|oxcA|oxalyl-CoA	oxcA	3.04	48.72	26	21	61084	decarboxylase OxcA|588 AA	46455.2	47060.3	42280.8	46558.6	66204.5	38114.6	32782.9	69866.6	12554.6	12239	9080.9	6184.56	13299.9	13348	5265.74	12415.2	24243.6	35843.1	43831.6	2238.56	2001.81	1450.23	2350.29	6684.65	508.846	23973.4	1347.37	1061.24	835.65	831.889	742.234	1209.54	4875.2	1713.51	2276.4	7348.83	991.248	2234	27751.1	29649.7	29068.3	32191.6
MMAR_0319|fadD7|fatty-acid-CoA	fadD7	62.56	45.2833	20	18	56845	ligase FadD7|545 AA	11265	5492.79	13182.7	12719.8	10885.8	14027.7	8921.89	8904.9	10292.9	16349.8	15164.6	9404.09	17620.1	17003.7	12045.9	12736.4	17729.4	16018.6	14437	540.933	249.539	193.235	178.117	441.452	520.387	348.018	385.377	391.714	338.835	1100.68	1856.44	413.255	303.113	498.411	2319.49	1075.73	1030.74	586.795	13095.8	10921.3	14788.6	12186.9
MMAR_0321|fusA2|elongation	fusA2	22.9	53.9467	38	31	75924	factor G FusA2|719 AA	208175	193570	209338	194392	228489	250959	170236	178632	179354	196650	188607	162467	133508	147599	57539.9	93440.4	50939.2	61533.9	79607.5	10100.4	3203.89	12063.8	143045	5620.78	2896.98	3724.45	1180.24	11147.5	2763.51	4966.75	2931.61	2363.97	9676.39	36428.6	64509.9	4038.71	1199.22	729.485	146156	195110	153160	145489
MMAR_0323|MMAR_0323|dioxygenase	MMAR_0323	21.9867	34.74	4	3	18506	beta subunit|167 AA	190.206	110.499	203.694	412.13	387.262	305.94	294.068	252.234	1914.15	1658.51	1955.83	1483.09	2208.57	2297.48	1702.89	2638.7	1245.28	1055.44	2683.09	32.7731	7.92447	37.6501	59.9827	170.508	233.567	57.339	265.568	104.691	146.477	317.497	133.367	154.322	105.876	192.781	371.739	75.367	154.033	389.806	1116.54	884.502	1071.65	1526.1
MMAR_0324|pepA|serine	pepA	21.2433	45.8467	23	21	35105	protease PepA|358 AA	119617	68815.6	137868	142784	144724	153469	86317.4	130844	94074.1	85061.9	74617.4	86521.5	87585.9	104747	74951.4	113822	88970.4	81805.2	107119	4028.87	1396.98	16702.2	2046.52	14978.9	2119.43	5049.86	4843.02	9274.83	9035.62	7997.63	4475.18	1143.77	2494.03	10263.5	4727.69	1355.73	579.161	2926.84	100887	76938.8	98096.7	112142
MMAR_0325|treS|trehalose	treS	47.84	41.79	22	20	67940	synthase TreS|596 AA	7434.88	5056.49	8140.1	8567.77	7314.44	11950.5	3974.23	7092.06	15162.8	20555.5	17208.9	11611.6	16104.5	17305.4	9939.68	13181.4	18458.9	17538.1	10472.3	601.466	201.444	922.335	463.262	171.149	609.381	265.937	1511.51	726.348	1019.33	503.637	799.194	772.758	139.527	189.946	478.957	861.187	325.272	234.798	13685.5	12806	14295.7	10217.3
MMAR_0326|MMAR_0326|conserved	MMAR_0326	33.7133	50.8433	25	22	49365	protein|456 AA	30242.3	27051.5	33801.4	40401	35765.3	37118.5	19972.4	23518.9	43121.6	32535.6	33489.3	26154.6	35421.5	38205.2	21522.2	38016.5	45182.5	43980.7	43301.1	1844.51	1402.97	401.891	599.36	508.518	1772.24	957.752	593.586	5325.08	6701.02	3450.75	7563	2327.35	2865.81	6388.56	559.909	1824.25	639.001	1054.21	39515.5	29793.5	37090.5	36618.9
MMAR_0327|MMAR_0327|conserved	MMAR_0327	0	7.52	2	1	24014	hypothetical transmembrane protein|227 AA									495.044	347.822	279.561	247.918	271.934	376.698	299.512	518.06												180.249	179.54	115.364	201.015	37.4783	128.107	75.9731	54.7292				495.044	347.822	279.561	247.918
MMAR_0328|fbpC|secreted	fbpC	15.29	42.87	17	14	36668	antigen 85-C FbpC|347 AA	53767	34669.3	58566.1	71324.8	69189.8	64950.9	41077.8	48268.5	56047.7	65991	52730.3	58512.1	55646.8	56721	46561.7	70358.9	46942.2	57623	21724.1	8399.36	2888.91	1415.66	2938.67	3089.57	5651.34	3469.24	5545.37	5606.79	4406.65	3061.84	1003.81	1988.02	4279.14	9646.15	6277.82	4034.01	4353.3	4654.21	52252.3	50330.1	56306.4	50520.3
MMAR_0329|MMAR_0329|phosphoesterase|166	MMAR_0329	0	12.42	2	2	18145	AA									425.394	162.629	263.321	417.302	562.92	343.596	298.575	309.767	265.685	277.034										289.211	83.8547	277.674	49.2036	90.493	49.94	30.7546	184.722	144.99	131.323		345.539	162.629	270.178	417.302
MMAR_0330|MMAR_0330|acyl	MMAR_0330	79.2	35.32	9	7	16037	dehydratase|152 AA	47429.7	26015.7	43520.1	15108.1	17820.2	52170.1	22787.4	34861.6	86027.3	84624.1	74870.7	43519.3	85060.4	81418.3	55258.5	79516.6	56045.5	64337.5	25649.9	1855.9	526.048	1107.29	377.869	199.367	2332.82	1107.7	1444.71	3045.54	2229.75	2147	857.084	4946.15	565.189	1133.94	1572.73	372.043	2375.03	730.277	63167.5	55319.9	60909.4	28092.4
MMAR_0331|fadE1|acyl-CoA	fadE1	26.0533	41.3	13	13	48328	dehydrogenase FadE1|432 AA	4198.14	901.481	3336.04	1327.05	2577.94	3234.44	1382.77	2639.59	9738.18	4346.93	4296.66	2614.29	7798.09	7577.32	3604.19	8416.82	1821.73	5481.49	3791.31	533.738	88.8446	565.774	147.486	670.578	393.073	88.4688	251.36	791.246	221.874	807.974	434.417	631.623	347.721	358.214	1288.34	158.061	430.018	176.029	5252.68	2624.2	4371.4	2577.55
MMAR_0332|MMAR_0332|acetyltransferase|202	MMAR_0332	0	9.29	3	2	22576	AA	624.994	595.307	557.814	363.92	590.723	587.51	899.155	386.444	637.662	617.877	957.357	1010.16	763.862	584.594	712.577	575.922	250.236	217.506	6672.61	268.731	19.7735	317.92	182.927	331.715	542.677	52.1667	106.512	360.721	335.813	627.717	451.32	32.0706	68.1861	129.784	68.9588	148.476	70.501	451.471	504.297	606.592	577.559	2682.23
MMAR_0333|MMAR_0333|conserved	MMAR_0333	0	2.51	2	1	67826	hypothetical transmembrane protein|677 AA									5055.48	9400.58	3774.8	3895.09	14843.4	4702.11	3729.26	11268.3												5740.05	7411.04	475.136	2548.94	11380.4	3973.37	5400.55	5207.56				5055.48	9400.58	3774.8	3895.09
MMAR_0334|MMAR_0334|transcriptional	MMAR_0334	26.8267	20.42	4	4	25073	regulatory protein (probably TetR-family)|223 AA	4803.72	2804.01	8114.16	2240.9	3227.61	7008.23	3570.02	4666.37	1302.39	2262.21	1947.99	1897.79	1705.82	1621.35	1400.54	1494.41	700.725	671.526	4099.43	294.463	87.1424	336.26	652.671	273.689	146.465	432.805	558.644	1002.19	96.0208	568.123	527.441	363.485	265.59	488.346	89.2162	236.98	349.842	332.717	2268.95	2533.11	3577.89	2746.04
MMAR_0335|MMAR_0335|flavodoxin	MMAR_0335	21.9767	21.0033	5	5	38712	oxidoreductase|366 AA	1347.95	848.983	1717.07	695.122	921.859	1089.9	692.865	692.807	1624.39	2480.11	1936.29	1239.55	1469.9	1218.34	1650.34	1622.93	619.35	385.805	1312.29	77.0073	30.4442	205.446	184.491	210.031	207.214	341.313	22.8064	537.123	1446.57	188.2	238.094	154.087	121.261	364.041	291.431	226.002	24.3008	500.645	1197.23	1664.55	1346.39	1082.32
MMAR_0336|desA3_2|linoleoyl-CoA	desA3_2	31.3333	24.8467	10	7	42869	desaturase, DesA3_2|378 AA	5380.08	2651.85	5702.9	3404.34	4034.06	5975.22	1734.88	2176.15	2139.21	3379.38	2196.26	2101.56	2390.87	1933.28	2544.17	1580.04	5445.52	3678.78	2365.14	334.176	511.842	328.227	224.857	995.19	106.318	318.334	294.135	64.7471	546.438	679.585	892.061	181.967	268.603	555.295	71.0054	1500.27	1151.69	1320.03	4321.6	3015.62	3859.31	2623.68
MMAR_0337|MMAR_0337|conserved	MMAR_0337	41.9667	38.6933	5	5	19420	hypothetical protein|175 AA	3288.15	1409.96	4883.42	5764.63	6914.87	6492.6	2809.95	4978.03	7843.35	3070.72	5834.29	4883.78	7317.01	9256.2	4180.2	9345.53	6539	7615.9	2813.09	1005.8	334.994	208.804	1426.44	174.894	517.187	1023.09	529.977	1630.46	520.337	745.539	491.013	1037.42	329.352	848.415	606.991	419.786	41.8095	560.429	5890.16	2240.34	6111.2	4487.17
MMAR_0338|MMAR_0338|coenzyme	MMAR_0338	50.8867	33.9033	9	8	37737	F420-dependent oxidoreductase|353 AA	433.025	78.5854	942.813	521.017	642.94	1106.67	361.771	946.76	6891.81	2105.79	4148.15	2883.19	5527.82	7851.35	2130.58	7069.92	3233.35	4531.78	4587.71	128.641	11.9669	8.49928	181.887	108.281	142.387	121.702	155.928	1219.44	137.252	615.991	170.098	597.528	623.587	1490.46	450.505	259.099	292.246	530.872	3519.4	1092.19	3207.58	2663.97
MMAR_0339|MMAR_0339|conserved	MMAR_0339	15.2633	16.1267	5	5	40959	hypothetical protein|371 AA	2145.85	1531.23	3199.26	2738.82	4178.63	4423.8	2698.06	3247.63	3222.94	2583.52	2750.6	1793.49	2844.16	4666.63	2561.54	3853.93	2673.41	2454.96	2899.15	1624.47	174.611	903.241	594.683	176.333	97.7346	1262.23	1151.48	96.6814	214.371	236.552	504.288	686.619	515.253	500.626	718.6	727.5	1078.68	327.402	2680.73	2057.38	2801.61	2477.16
MMAR_0341|MMAR_0341|conserved	MMAR_0341	0	8.27	2	2	44006	hypothetical protein|388 AA									2474.67	691.4	3489.26	1361.65	835.841	171.358	611.324	244.199												568.782	582.248	263.671	1021.89	124.994	16.8201	148.935	30.2067				2474.67	691.4	3489.26	1361.65
MMAR_0342|ephF|epoxide	ephF	20.1467	35.4733	12	9	33555	hydrolase EphF|297 AA	1649.06	748.443	3514.8	2195.49	2905.69	4588.35	1705.08	2758	5869.15	3523.61	7689.74	8291.52	4579.04	4204.46	2563.84	5423.34	3468.38	5415.85	7872.78	470.885	215.217	540.173	945.686	502.674	155.401	337.104	143.881	224.409	738.863	2716.45	611.083	755.75	940.465	1011.63	929.522	1307.82	1316.17	234.584	3662.2	2136.03	5540.13	6119.93
MMAR_0343|MMAR_0343|zinc-dependent	MMAR_0343	33.4867	54.7533	16	14	36443	alcohol dehydrogenase|348 AA	9160.35	7967.5	12774.9	7434.14	8215.23	14207	4914.73	8549.46	18465.5	25816.2	19807.9	19950.3	18030.7	12091	6315.84	13969.9	16903.5	14044.4	30399.9	2738.76	690.407	582.752	1439.34	786.757	1475.82	363.133	1869.28	1808.53	5351.46	649.601	5397.69	4033.69	3029.14	498.661	624.761	2277.17	2017.5	3795.89	14843.1	16891.8	15542.4	19261.5
MMAR_0344|MMAR_0344|conserved	MMAR_0344	12.6167	65.24	9	7	7285	protein|71 AA	56799.7	61298.6	60860.2	43405.8	49201.5	69154.8	39724.9	56935.9	83577.8	112143	58856.7	54113	85693.5	77865.6	60950.4	76720.2	81930.9	70982.3	67900.9	1824.72	2347.37	2698.52	1408.56	3243.11	2489.21	1716.64	192.422	16296.6	2276.99	22810.5	5758.09	3082.11	5071.43	3153.98	14016.6	15200.9	4484.01	10383.3	74102.8	86720.9	63566.4	55139.9
MMAR_0345|MMAR_0345|transcriptional	MMAR_0345	6.43	29.3533	6	5	22016	regulatory protein|202 AA	509.78	595.335	597.417	566.623	1006.48	570.906	658.3	938.946	2561.41	3818.84	4985.95	4939.36	2271.38	2382.3	3728.11	2379.95	4172.6	4775.82	4817.85	59.8523	63.2494	23.6894	276.731	122.264	195.716	297.09	154.803	875.778	320.055	353.916	2287.55	743.349	238.019	1959.19	243.966	735.941	354.709	1194.19	2414.6	2207.09	3453.06	3441.28
MMAR_0346|cyp138A3|cytochrome	cyp138A3	9.7	32.9567	16	13	49637	P450 138A3 Cyp138A3|442 AA	1295.09	1468.61	2503.46	1615.39	2479.19	3036.77	2162.25	2407.23	2360.16	2118.91	5687.96	2508.68	4619.88	3826.03	4052	4133.41	4235.72	5795.49	2142.93	176.765	34.6725	534.528	127.382	147.898	184.131	636.912	368.637	349.064	471.29	160.841	744.747	1397.91	2318.29	390.269	62.4629	359.899	164.572	1008.93	2630.32	1793.76	4662.3	2089
MMAR_0347|msrA|peptide	msrA	53.4867	67.8367	9	9	19183	methionine sulfoxide reductase MsrA|172 AA	2819.95	2352.01	3609.02	4992.8	5017.74	4947.08	2572.26	4052.56	26930.5	10910.3	14075.3	11012.6	17216.2	20085.9	8279.44	18407.4	12692.8	16080.3	4781.97	205.641	68.2518	184.633	740.896	297.808	580.776	284.505	240.72	2877.75	296.227	1909.17	1318.9	684.713	413.698	280.773	677.22	262.228	497.913	482.607	14147.8	6631.17	11254.9	6929.12
MMAR_0348|MMAR_0348|conserved	MMAR_0348	0	13.6867	2	2	18886	hypothetical protein|169 AA	461.99	409.892	232.032	501.425	173.319	528.493	693.822	282.686	133.127	217.984	271.08	225.753	401.045	648.88	497.628	570.33	1498.29	1219.64	193.409	254.166	274.266	134.162	27.351	76.665	212.672	42.2566	159.401	42.9716	44.5228	28.2612	31.9051	51.4935	100.329	26.351	15.3641	303.65	541.532	27.983	697.803	313.938	574.25	306.862
MMAR_0349|MMAR_0349|oxidoreductase|341	MMAR_0349	26.6033	16.96	6	5	37237	AA	911.331	168.113	1289.91	1762.79	1197.52	1647.12	974.856	1095.38	549.198	608.228	561.322	589.789	491.972	499.781	575.44	397.596	1086.4	1113.66	226.868	212.287	56.7805	229.755	195.718	141.118	201.045	493.209	439.411	136.419	105.629	93.6432	54.1491	111.417	103.901	239.578	148.857	267.316	74.9553	43.6341	848.977	388.17	988.297	859.815
MMAR_0350|MMAR_0350|conserved	MMAR_0350	27.3967	49.7367	8	6	13623	protein|127 AA	15381.3	17240.6	18790.9	19239.2	20202.8	23083.1	11539.2	15759.7	19057.9	14678.1	13998.2	10013.8	17188.5	18495	10578.6	19466.6	30367.9	24830.2	17317.9	1074.42	1947.59	862.701	2478.83	1266.62	6634.86	2315.12	3160.63	724.668	1850.14	1973.21	2262.51	30.0414	375.714	3120.67	2183.19	2295.48	2496.91	1801.41	21602.4	15959.4	19206.4	15523.6
MMAR_0351|MMAR_0351|conserved	MMAR_0351	17.5	34.5867	5	4	14922	hypothetical protein|134 AA	738.214	1046.36	1043.53	727.269	1160.71	1252.86	1319.24	1024.56	2205.88	1840.18	1893.41	2383.38	496.108	1081.93	1693.39	914.151	5902.49	5204.54	640.557	14.5048	106.099	82.2978	147.999	59.3337	388.694	124.742	178.895	446.814	66.1614	547.638	275.48	16.4113	786.091	933.943	642.563	799.944	122.28	263.903	2948.86	1443.27	2713.83	1250.4
MMAR_0352|MMAR_0352|DNA	MMAR_0352	0	7.59	2	2	32603	glycosylase|304 AA	383.072	683.354	636.83	343.682	518.669	565.187	1117.56	381.33												250.722	566.862	556.746	353.153	399.384	284.633	93.4042	272.394												383.072	683.354	636.83	343.682
MMAR_0353|MMAR_0353|conserved	MMAR_0353	2.47	7.48	3	3	48113	hypothetical transmembrane protein|469 AA	250.178	172.792	160.923	174.742	135.339	179.571	212.361	204.999	1005.37	610.352	873.389	891.806	750.147	785.047	917.347	1562.28	230.715	604.189	537.234	42.9802	28.2931	100.471	61.4991	66.9751	19.5594	13.6078	123.568	134.625	40.1677	318.383	475.193	322.901	19.4238	5.70687	86.3441	112.964	235.951	262.453	495.421	391.572	546.167	534.594
MMAR_0354|MMAR_0354|conserved	MMAR_0354	0	6.71	1	1	35082	protein|329 AA	124.907	276.53	448.201	141.633	775.726	564.901	302.443	1982.69									4898.52	3998.21	2433.1	17.2337	27.0358	24.3093	9.50912	84.7115	6.1962	37.602	147.339									472.789	510.647	575.793	2511.71	276.53	2223.2	1287.37
MMAR_0355|MMAR_0355|transcriptional	MMAR_0355	40.4633	39.6533	6	6	22870	regulatory protein (possibly TetR-family)|212 AA	633.93	384.772	652.382	315.513	330.738	1453.63	697.7	624.025	4657.07	6223.46	8218.5	10201.5	3155	2034.12	2959.6	1968.29	3333.7	5845.21	4097.76	102.033	299.337	225.524	133.084	59.6028	101.056	437.971	87.4948	415.917	800.184	1330.44	330.972	507.61	67.6791	589.816	475.841	493.361	475.965	115.166	2874.9	3304.12	4905.37	4871.6
MMAR_0356|MMAR_0356|conserved	MMAR_0356	3.44667	23.33	5	5	34218	hypothetical protein|311 AA	744.09	455.246	249.067	583.128	431.482	723.222	482.374	340.412	1601.09	1717.45	1653.3	1678.1	2301.43	1947.63	1597.84	1696.71	2866.85	2352.61	1733.72	187.408	31.6049	168.497	78.3271	282.479	198.943	58.7706	29.7226	115.154	172.401	535.548	109.168	485.08	70.4199	366.385	264.958	670.092	969.44	236.245	1737.34	1086.35	1418.33	1331.65
MMAR_0357|MMAR_0357|O-Methyltransferase|314	MMAR_0357	21.31	55.6967	20	16	34884	AA	12224.4	6025.58	13216.5	7422.18	11028.4	14235	6648.58	11280.4	16124.8	29917.6	23306.1	15340.5	28693.3	23533.3	21484.7	24243	21708	20318	15941.2	4369.24	993.708	1941.81	2666.58	1655.11	664.964	2082.67	2275.43	4476.99	3680.08	638.669	2163.38	1989.05	1615.93	834.336	1150.83	1199.22	522.647	290.203	16685.8	17971.6	18946.9	12901.3
MMAR_0358|MMAR_0358|O-Methyltransferase|312	MMAR_0358	56.16	38.0467	11	11	34107	AA	8263.39	5113.85	9581.89	4423.58	5030.32	12712.3	4393.6	6887.69	7510.06	8958.45	7649.97	5799.44	9870.21	14167.2	8137.9	13322.8	19726	16325.1	11408.8	4281.84	456.435	501.097	239.174	34.9254	204.19	241.663	110.862	530.047	1239.86	808.397	1082.87	308.117	675.714	358.568	686.269	3069.25	2136.91	2087.73	11833.2	7036.15	11185.7	7210.6
MMAR_0359|MMAR_0359|aldehyde	MMAR_0359	45.6033	52.4267	32	28	53523	dehydrogenase (NAD+) dependent|495 AA	42494.4	13562.5	34501.2	27846.6	28632.7	40585.9	19597.4	24000.8	57810.3	34966.2	42725.3	40542.3	49935.4	54565.9	31187	50398	31611.9	50305.9	47978.6	1786.59	2913.87	744.509	4554.73	2212.73	1460.83	1264.91	2113.48	2333.32	1180.11	2622.56	4918.03	3309.38	2542.87	3156.22	909.914	3413.33	1170.1	1190.54	43972.2	24264.4	42510.8	38789.2
MMAR_0360|MMAR_0360|short-chain	MMAR_0360	17.9967	69.58	32	25	29786	type dehydrogenase/reductase|287 AA	863177	333528	784167	1.10553e+06	860787	853156	764679	712349	213430	317898	248244	191183	243800	184980	128002	169266	315986	309891	169719	141472	413513	157784	14390.6	6598.94	6662.47	33798.1	24212.7	8360.52	8358.08	68520.2	45606	16877.5	31371.2	7163.19	9570.58	37506	2849.07	21871.7	464198	325713	447434	488809
MMAR_0361|MMAR_0361|quinone	MMAR_0361	17.17	45.7567	11	10	33423	oxidoreductase|323 AA	7938.64	5284.47	9329.67	7079.59	10004	17460	3631.08	13658.7	32578.4	26196.1	31204.4	25329	32488.6	22320	16982.7	24577.2	24103.5	24018.6	28685.5	1222.99	328.785	390.957	559.923	809.197	2586.13	329.331	433.798	1356.53	561.939	580.636	1053.56	1621.5	955.553	759.431	1132.89	2028.95	899.692	2997.69	21540.2	15740.3	21517.6	20364.7
MMAR_0363|MMAR_0363|conserved	MMAR_0363	3.92	12.7367	3	2	19970	hypothetical membrane protein|192 AA	2895.2	773.262	3351.66	4105.32	3255.68	4821.05	1149.95	2341.5	1702.79	1609.42	1442.69	837.687	2475.28	2504.49	1818.3	2375.2	9464.98	8563.98	4611.15	1920.35	321.28	218.765	177.878	190.301	233.923	418.521	313.252	855.741	65.2003	700.755	118.559	576.804	1974.11	528.691	370.019	1384.71	1909.42	1572.07	4687.66	1191.34	4452.78	3184.72
MMAR_0365|pknK_2|serine/threonine-protein	pknK_2	16.5867	12.3433	11	9	107607	kinase transcriptional regulatory protein PknK_2|995 AA	545.217	349.189	824.958	912.412	861.25	1028.68	701.392	638.221	2432.82	2342.26	2542.47	2390.94	2120.44	2170.78	2550.95	2856.79	2168.12	1463.18	560.899	161.353	24.711	136.581	129.03	253.704	193.355	25.4822	227.061	504.626	171.484	206.296	736.075	617.653	973.137	122.936	1354.77	192.792	426.838	39.7212	1715.38	1345.72	1610.2	1288.08
MMAR_0366|pknK_3|serine/threonine-protein	pknK_3	8.19333	12.1067	14	10	109287	kinase transcriptional regulatory protein PknK_3|1017 AA	1065.62	1284.78	1384.07	1496.79	1738.55	2116.34	1354.71	906.981	10547.3	15564.7	13154.5	14531.2	16310.5	19864.3	15409.2	14350.6	4577.39	6759.88	4134.11	248.548	63.4665	322.302	46.833	424.744	159.154	123.106	185.019	4642.5	526.346	4229.11	1654.45	285.964	442.128	984.777	4641.37	1402.91	764.568	519.839	5396.76	8424.72	7099.49	6720.69
MMAR_0367|MMAR_0367|thioesterase|242	MMAR_0367	0	14.94	2	2	26485	AA									132.656	163.038	146.306	181.407	161.391	194.764	217.839	248.115												10.1674	5.17644	38.8172	17.2394	26.3045	2.57256	18.1997	25.5201				132.656	163.038	146.306	181.407
MMAR_0368|MMAR_0368|peptide	MMAR_0368	57.1033	36.7633	124	104	346946	synthetase Nrp (peptide synthase)|3190 AA	24900.5	14041.7	24055.9	20613.3	18467.1	14455.6	17467.5	21058.7	7565.25	4522.75	13588.9	10607.1	15923.7	14713.4	14103.1	11886.8	7963.48	21237.3	10307.9	4135.58	560.005	3271.19	5628.38	4946.4	744.837	2080.8	441.843	1606.97	1983.58	1618.24	978.704	105.241	1785.67	836.049	1294.45	745.453	195.219	782.654	13476.4	9282.23	19627.4	13842.8
MMAR_0370|MMAR_0370|PE	MMAR_0370	0	3.82	1	1	57035	0																	317.588	182.539																		12.751	92.8669		317.588		182.539
MMAR_0373|ptpB|phosphotyrosine	ptpB	50.68	53.8667	17	15	30165	protein phosphatase PtpB|277 AA	18803.5	4683.11	17233	21280.2	16282.1	23303.2	8340.51	11190.1	14736.5	15036.9	16141.1	10199.7	16015.9	14987.5	11473.3	13612.2	21323.9	21432.1	20308.9	1703.17	942.947	856.298	1500.65	1053.2	1210.63	724.903	401.561	374.181	1054.77	585.417	554.784	214.701	819.947	899.081	1227.52	868.215	407.421	1123.62	18288	9860.03	18268.7	17262.9
MMAR_0374|fadE2|acyl-CoA	fadE2	29.3733	63.62	35	30	45664	dehydrogenase FadE2|417 AA	54329	32188	54120.8	51245.3	54387.8	65672	33212.3	46432.7	41688.8	41857	42361.9	38595.6	42245.2	42148.7	31500.2	44208	53862.6	53233.3	70215.2	1152.63	630.58	1193.1	464.568	838.626	416.041	736.696	762.489	3955.39	594.471	899.809	1135.19	499.519	3057.89	1107.48	3005.13	1844.69	1426.68	6634.91	49960.1	37022.5	49905.3	53352
MMAR_0375|MMAR_0375|conserved	MMAR_0375	0	4.11	2	1	32846	hypothetical protein|293 AA									594.014	438.473		128.152	65.2384	696.511	337.129	504.276												181.763	132.51		28.7082	13.352	252.134	148.395	210.805				594.014	438.473		128.152
MMAR_0376|MMAR_0376|conserved	MMAR_0376	13.4367	70.3	13	11	18506	protein|157 AA	4473.98	2977.13	6428.45	4865.01	6617.26	6234.96	5110.37	8508.22	10285.3	7166.16	9464.18	7087.71	10088.9	11012.3	6379.49	12173.8	7782.64	8301.62	9017.3	361.401	2057.92	229.006	301.882	1135.49	403.167	1536.19	414.232	953.995	2087.38	835.088	1110.94	130.725	2089.8	988.232	252.64	719.194	114.44	229.515	7513.97	5071.65	8064.75	6990.01
MMAR_0377|pntAa|NAD(P)	pntAa	15.4667	64.6433	20	19	37270	transhydrogenase (subunit alpha) PntAa|363 AA	54710.3	26966	75705.5	48744	66828.4	77311.1	40367	52344.4	48456.9	49951.2	65583.8	53550.8	63630.4	71049.5	37422.5	75545	50141.4	62777.7	44508.7	10505.8	2362.77	1577.78	5921.06	15871.4	16472.1	9238.42	4683.9	6664.86	3302.61	3860.44	3667.57	8760.87	20484.5	4807.92	16085.3	2234.67	8145.5	1835.42	51102.9	38458.6	68022.3	48934.5
MMAR_0379|pntB|NAD(P)	pntB	37.71	32.2767	12	11	48372	transhydrogenase (subunit beta) PntB|475 AA	16927.3	6635.12	15673.5	8304.48	10718.2	18345.2	6892.44	13424.5	12449.6	9083.82	11109.6	7036.49	10706.2	9371.96	5820.23	9745.03	8674.89	10448.3	13745.1	523.468	1031.22	699.329	661.43	258.308	604.838	2359.56	451.28	622.28	561.868	307.687	1997.51	507.894	745.438	420.857	397.373	364.869	2101.15	2145.47	12684	7859.47	12410.5	9695.36
MMAR_0381|MMAR_0381|transcriptional	MMAR_0381	35.2733	31.56	8	6	23274	regulatory protein (possibly TetR-family)|208 AA	7789.75	2001.21	6806.94	2691.38	4072.69	8501.01	4431.24	4612.2	3263.48	7314.8	8663.63	7214.77	8144.47	11669.1	5216.93	9380.4	8814.43	12575.7	9362.91	844.368	574.832	238.953	547.244	593.514	472.567	1086.01	245.748	514.899	2432.23	1959.6	543.162	1124.58	1212.69	769.073	313.987	546.934	1725.8	653.731	6622.55	4658.01	9348.75	6423.02
MMAR_0385|MMAR_0385|conserved	MMAR_0385	12.5933	12.69	4	4	32311	hypothetical protein|303 AA	6763.68	2472.8	4059.66	3629.42	4321.63	5820.47	2476.83	3884.16	2475.62	2919.99	4306.85	4135.99	2762.62	2379.96	1232.79	1964.7	2127.68	3218.58	11303.5	90.9329	175.155	201.564	499.153	321.702	761.873	114.337	257.423	622.798	555.757	658.217	334.484	249.687	336.943	266.991	363.703	634.769	193.796	751.466	3788.99	2696.4	3861.7	6356.3
MMAR_0386|MMAR_0386|conserved	MMAR_0386	18.44	10.6467	3	3	37952	hypothetical proteine|361 AA	1203.92	406.117	745.349	806.959	512.78	466.284	489.242	381.511	980.036	787.948	492.192	114.211	962.001	698.27	1468.17	620.348	118.508	102.555	957.147	254.411	23.5051	85.4923	13.2976	304.17	292.831	65.0159	228.741	135.042	59.7221	399.797	19.3764	221.428	367.594	250.224	16.5459	14.0036	40.2517	405.431	767.487	597.032	446.699	626.106
MMAR_0387|fabG3|3-ketoacyl-(acyl-carrier-protein)	fabG3	29.8167	58.13	15	13	25888	reductase, FabG|247 AA	23176.9	6777.63	16182.1	15338.9	19058.6	16168.9	6646.13	12343	7462.83	13229.5	11440.7	13937.8	5891.33	5512.5	5364.16	3889.56	9242.21	7426.89	18584.2	825.871	646.124	3618.41	931.234	900.16	1439.58	1264.48	3212.68	469.943	1521.43	1172.68	899.933	1082.44	475.653	537.611	977.939	479.34	314.774	2355.32	13294	10003.6	11683.2	15953.6
MMAR_0388|MMAR_0388|oxidoreductase|447	MMAR_0388	39.9667	41.48	15	14	46756	AA	8159.34	4272.42	7393.54	6110.46	6292.88	8498.01	2630.98	5366.03	9879.41	7919.83	7817.32	7382.51	8113.58	8253.45	4564.55	9534.55	9903.06	8530.36	6591.94	191.392	250.682	141.013	158.373	247.361	311.255	346.109	142.183	365.363	323.381	470.572	263.951	887.011	434.042	519.444	102.526	437.85	80.1898	230.101	9313.94	6096.12	7913.74	6694.97
MMAR_0389|MMAR_0389|conserved	MMAR_0389	2.11333	36.6467	5	5	19638	hypothetical regulatory protein|182 AA	1259.2	1002.08	1203.51	1083.99	1065.72	1153.09	1487.76	960.315	1045.01	1020.66	1220.41	942.845	938.602	608.062	689.213	707.835	1086.31	1504.49	992.204	160.98	43.0076	104.458	59.3923	47.6786	151.058	34.3438	448.679	103.733	165.205	194.337	253.014	315.597	190.525	134.488	60.7397	522.515	622.74	69.3904	1130.17	1011.37	1309.47	1006.34
MMAR_0390|MMAR_0390|conserved	MMAR_0390	7.17333	34.6833	9	7	29676	hypothetical protein |272 AA	656.674	1116.38	1062.95	724.406	1070.1	801.653	1180.94	1726.5	3721.45	3563.38	3679.37	2313.64	3768.16	4003.92	2393.44	3348.55	5090.66	4992.67	3622.94	90.4484	75.765	428.767	65.5937	269.197	172.72	121.699	726.379	437.298	201.201	406.154	105.525	322.137	109.997	75.2038	159.386	934.146	1321.23	179.98	3156.26	2339.88	3244.99	2220.33
MMAR_0391|MMAR_0391|conserved	MMAR_0391	0	4.21	2	2	30083	hypothetical protein|286 AA	585.266	1132.74	513.199	596.853	247.723	608.122	1960.06	641.492	292.232	251.262	335.456	585.751	400.652	269.009	200.194	404.242				197.838	309.825	652.172	84.6786	30.4119	154.132	2849.6	532.088	224.664	147.353	86.994	445.309	140.715	223.526	44.8674	285.565				438.749	692.001	424.328	591.302
MMAR_0392|MMAR_0392|conserved	MMAR_0392	0	3.38	1	1	31762	0																	1160.07	1323.2	110.688																	1580.24	286.306	12.962	1160.07		1323.2	110.688
MMAR_0393|MMAR_0393|conserved	MMAR_0393	0	3.59	1	1	32299	hypothetical protein|307 AA									333.646	126.005	59.3441	255.299	130.022	51.8155	2428.23	57.9319												246.721	99.2784	1.50345	116.89	102.741	3.66795	3257.67	1.38543				333.646	126.005	59.3441	255.299
MMAR_0396|MMAR_0396|acyl-CoA	MMAR_0396	3.45333	12.4267	5	4	41945	transferase|390 AA	331.526	401.719	422.717	325.672	279.54	217.515	423.059	507.513	3447.28	2684.06	2842.27	2072.18	2214.3	3043.45	2789.97	2853.67	340.729	302.859	869.301	14.6988	47.098	141.72	32.708	96.7772	27.4346	55.6092	108.429	431.838	365.979	1234.94	780.902	380.97	418.431	210.104	236.578	166.167	71.4313	18.1066	1373.18	1542.89	1189.28	1089.05
MMAR_0401|MMAR_0401|conserved	MMAR_0401	0	9.09	3	3	25921	hypothetical protein|254 AA	472.104	1023.3	908.66	1306.75	1162.97	1400.56	1357.08	1482.55	2120.15	1499.27	2063.5	1417.73	2014.62	1780.31	11975	1580.19				42.7321	48.6655	958.982	49.014	288.962	101.675	86.1868	83.9924	76.4512	156.144	275.788	137.652	122.087	43.7269	327.126	84.6351				1296.13	1261.29	1486.08	1362.24
MMAR_0403|MMAR_0403|monooxygenase|502	MMAR_0403	0	4.39	3	2	56139	AA									200.536	237.614	117.304	126.772	85.05	92.8968	69.5815	86.154												108.127	173.535	51.3129	37.8723	9.1679	28.2016	21.4462	22.204				200.536	237.614	117.304	126.772
MMAR_0404|lipW|esterase	lipW	6.96333	23.75	7	6	33485	LipW|314 AA			162.849	136.504	154.98	204.375	87.5888	177.039	2403.96	2896.42	2779.24	2932.02	2834.67	1996.78	1503.96	2538.7	1594.59	1814.68	581.309			34.8138	11.0322	100.648	40.4561	8.88895	78.508	262.974	359.416	363.456	399.845	160.04	178.874	581.405	113.166	65.1765	378.468	96.7075	1999.28	2896.42	1585.59	1216.61
MMAR_0405|adhE|zinc-type	adhE	29.7833	49.9133	16	14	38706	alcohol dehydrogenase (E subunit) AdhE|381 AA	10091.3	9501.37	15149.6	12486.9	16821.8	13869.8	8248.93	12023.6	16736.7	14543.3	22797.2	17361.1	21381.5	18020.6	13844.9	14744.7	18745.5	13216.9	28959.1	613.999	273.794	396.367	780.388	826.538	1094.07	820.608	328.697	3393.63	3920.69	1559.45	3392.88	6212.96	1656.75	2341.24	3735.16	736.949	3739.66	1605.75	15191.2	12022.3	17054.6	19602.3
MMAR_0406|MMAR_0406|conserved	MMAR_0406	0	10.6167	1	1	16857	hypothetical protein|158 AA	661.386	167.384	1009.52	512.434	331.782	1226.96	229.814	476.623	235.13	116.827	387.386	290.546	160.292	384.486	482.658	542.793	169.183	131.546		127.733	30.9669	97.4187	39.6067	46.6067	92.0087	48.8143	89.5968	131.403	50.9742	211.277	53.3811	84.21	148.831	32.8053	190.045	71.5377	26.6373		355.233	142.106	509.484	401.49
MMAR_0407|MMAR_0407|conserved	MMAR_0407	23.1067	35.73	6	5	16698	protein|154 AA	21403.1	12576.4	23656.6	14120.1	16606.1	31880.4	14158.9	20202.4	33331.4	34739.5	38162.2	37067.5	35490.1	51876.1	36893.8	47281.3	35541.8	36471.2	21338	745.274	330.956	323.848	451.089	1439.26	1100.52	344.778	308.345	1647.22	3505.65	1417.73	183.775	2416.78	2486.07	319.851	995.076	1791.65	2181.76	3073.73	30092.1	23658	32763.3	24175.2
MMAR_0408|MMAR_0408|transcriptional	MMAR_0408	35.85	19.8567	3	3	25524	regulatory protein (probably GntR-family)|231 AA	144.401	249.659	355.728	306.811	509.911	202.265	469.325	738.139	2630	2341.83	2621.41	1059.85	2958.7	4728.34	1574.5	3954.37	2216.52	4266.91	987.224	33.1449	42.0257	69.5588	10.1106	84.2061	76.9628	23.1868	49.3267	256.084	252.496	226.619	325.244	243.691	263.37	914.069	217.83	289.651	50.5906	171.186	1663.64	1295.74	2414.68	784.628
MMAR_0409|fadD5|fatty-acid-CoA	fadD5	48.1533	46.4467	26	22	59529	ligase FadD5|550 AA	23632.1	9195.56	28958.2	27435.4	25746	33665.8	14846.8	24994.1	32702.4	26939.5	37463.8	25640.3	30534.7	31746.5	20192	20581.1	22041.6	26937.8	28147.8	817.141	1325.85	1425.48	672.223	527.577	80.5562	378.068	979.129	2369.92	1700.02	2126.69	637.627	1576.05	1245.84	1213.76	1193.68	966.501	126.552	909.437	26125.4	18067.5	31119.9	27074.5
MMAR_0410|yrbE1A|conserved	yrbE1A	9.35	11.4867	2	2	27964	hypothetical integral membrane protein YrbE1A|268 AA	425.334	1070.82	1586.37	561.404	425.599	1606.11	1259.64	1262.94	7397.52	2969.43	7136.85	8805.71	9778.28	9549.5	2919.77	11645.8	2315.15	4545.81	502.927	224.469	11.5721	175.462	423.13	535.617	54.634	36.0399	338.077	599.58	1346.1	178.74	335.898	348.759	1236.27	337.699	305.977	211.27	1906.46	53.8794	3379.33	2020.13	4423.01	3290.01
MMAR_0411|yrbE1B|conserved	yrbE1B	1.13333	8.30333	2	2	30412	hypothetical integral membrane protein YrbE1B|290 AA	351.137	170.893	426.657	912.121	405.438	493.041	259.01	366.003	2234.17	2133.12	3225.52	3406.78	2873.46	2020.8	2602.57	2912.82	155.89	229.387	439.63	147.336	49.0193	506.214	102.753	570.877	134.586	71.1669	297.78	1378.14	2268.14	2202.83	1122.7	2003.22	1458.18	453.391	692.931	7.2778	109.07	51.198	913.732	1152.01	1293.85	1586.18
MMAR_0412|mce1A|MCE-family	mce1A	36.8133	15.4367	8	7	46550	protein Mce1A|435 AA	2598.81	1361.69	3737.67	1847.12	3933.87	3717.75	1532.15	2977.97	3091.87	1661.07	2683.12	2704.27	1749.81	3487.11	2643.67	3566.44	1127.21	2209.57	6711.18	369.601	412.824	605.917	719.474	630.611	406.441	216.971	425.702	921.98	256.284	490.521	167.201	568.106	356.741	584.059	435.251	400.391	301.543	1150.37	2272.63	1511.38	2876.78	3754.19
MMAR_0413|mce1B|MCE-family	mce1B	45.2133	39.31	17	13	37688	protein Mce1B|347 AA	4818.2	2552.51	9644.2	7322.66	12185.9	10296.1	4805.78	7798.45	10294.8	9590.32	13804.1	10254.7	13939.8	14071.8	8290.35	13043.4	4303.93	9951.01	6666.03	1699.97	684.852	680.595	642.053	1903.9	1525.16	322.798	1744.79	376.091	1320.01	2954.82	7629.35	3002.42	2084.9	2091.24	835.438	823.55	1301.47	226.27	6472.32	6071.41	11133.1	8081.13
MMAR_0414|mce1C|MCE-family	mce1C	9.47667	17.2133	8	8	54508	protein Mce1C|522 AA	1111.51	805.908	2016.99	2206.17	1733.62	2183.1	1847.03	1324.74	3491.24	3173.58	4313.64	3813.44	3827.57	4394.82	3297.93	3163.29	2323.29	4431.78	3001.94	510.16	135.986	714.45	141.192	180.162	237.409	24.4614	345.974	38.7516	347.81	1066.68	375.468	1705.66	878.93	854.308	1455.72	70.9927	521.953	2057.96	2308.68	1989.75	3587.47	3007.18
MMAR_0415|mce1D|MCE-family	mce1D	14.8033	17.3233	10	8	57198	protein Mce1D|536 AA	5154.47	2760.99	6038.52	5824.15	4514.05	7306.44	2854.49	4019.26	1157.57	906.797	1746.08	832.291	830.144	921.243	624.38	506.498	1783.14	3876.48	3011.31	2113.27	333.098	380.165	707.206	1353.68	1281.11	1438.67	133.224	533.454	311.729	308.964	96.0476	269.685	468.865	118.984	260.844	113.309	1581.14	471.377	2698.39	1833.89	3887.02	3222.58
MMAR_0416|lprK|MCE-family	lprK	46.2533	40.44	12	11	43773	lipoprotein LprK (MCE-family lipoprotein Mce1E)|409 AA	6177.7	2386.49	7678.17	6686.5	8275.04	11016.2	3292.81	6011.09	1653.33	912.367	1574.07	1682.54	2562.1	3569.59	2320.31	3511.7	2424.09	5679.29	5735.88	685.375	63.3438	111.516	181.138	146.137	542.723	395.551	147.313	74.9361	176.717	290.132	277.063	121.855	110.698	114.496	423.589	123.245	478.709	725.465	3418.38	1649.43	4977.18	4701.64
MMAR_0417|mce1F|MCE-family	mce1F	40.97	24.5033	12	9	54403	protein Mce1F|518 AA	5465.88	2129.4	5789.31	8270.65	6198.03	8342.52	2804.89	4827.04	6369.84	3846.82	5414.99	5893.87	6937.32	7318.58	4096.5	8041.27	1945.72	4959.8	3426.57	181.128	93.6544	263.698	576.423	1377.44	477.484	174.292	867.659	482.048	1075.58	932.41	486.342	862.501	102.682	1621.58	592.13	399.544	153.162	104.518	4593.81	2988.11	5388.03	5863.7
MMAR_0418|MMAR_0418|conserved	MMAR_0418	47.58	26.9933	6	5	23891	Mce associated membrane protein|227 AA	3376.54	1286.08	2990.43	1899.75	2028.5	4936.22	1558.59	3052.09	2000.97	775.344	1645.38	1726.39	2560.82	4346.59	1927.94	4195.81	1941.51	4404.12	2163.96	70.2167	600.17	116.301	407.778	495.648	166.829	511.348	238.628	47.556	82.9561	105.373	249.179	189.494	314.924	208.075	138.417	240.166	237.995	252.303	2439.67	1030.71	3013.31	1930.03
MMAR_0419|MMAR_0419|conserved	MMAR_0419	22.5667	17.3267	6	5	36308	Mce associated transmembrane protein|330 AA	1443.51	547.83	1724.87	3055.03	4636.41	3716.12	1094.6	2824.77	3922.12	3135.56	4751.51	5263.54	4144.96	4630.65	2245.01	4720.8	2073.7	4456.75	1147.59	570.645	81.4595	1010.18	879.087	296.655	447.017	275.06	62.6527	379.724	577.154	762.924	569.305	826.831	302.697	353.308	491.669	254.11	311.998	111.233	2479.78	1841.69	3644.38	3155.39
MMAR_0420|MMAR_0420|conserved	MMAR_0420	2.09333	15.1333	2	2	20331	Mce associated protein|186 AA	1156.23	478.004	1160.44	935.009	1216.75	1751.45	881.735	875.361	1289.95	695.328	1055.53	592.901	1861.18	2296.21	974.772	2252.89	730.754	1718.99	847.27	51.3615	33.9145	173.914	124.698	113.766	10.2461	116.952	89.2793	156.581	184.838	351.008	126.638	143.393	650.033	143.954	106.335	222.502	60.1851	179.955	1058.98	586.666	1311.65	791.727
MMAR_0421|MMAR_0421|conserved	MMAR_0421	20.71	13.43	3	3	28602	Mce associated membrane protein|274 AA	392.127	478.963	599.06	919.552	694.605	1541.34	673.344	1359.63	2219.01	2184.28	2329.76	2860.94	2297.39	1990.9	1169.09	2435.73	900.525	1647.95	742.873	44.9045	5.24532	84.5384	95.7644	63.2296	214.663	90.6786	686.582	481.996	153.874	148.118	340.722	171.146	204.488	331.741	382.349	343.061	101.78	174.54	1170.55	1331.62	1525.59	1507.79
MMAR_0422|lprO|lipoprotein	lprO	6.9	14.6967	4	4	40446	LprO |382 AA	225.616		199.53	300.689	150.689	361.787	267.68	237.031	2832.74	3872.16	4039.37	3841.93	3601.92	3175.85	2376.95	3239.03	2049.4	4518.58	1524.94	76.8141		69.6657	169.146	28.1649	30.3657	20.4993	98.0321	686.76	777.575	428.764	768.23	413.884	406.806	895.99	35.5806	1574.46	234.606	304.866	1702.59	3872.16	2919.16	1889.19
MMAR_0423|MMAR_0423|conserved	MMAR_0423	3.24667	5.83667	2	2	48302	transmembrane protein|458 AA	183.37	131.51	65.7808	288.34	233.204	344.003	148.867	148.369	1246.52	1461.38	870.202	1432.83	2677.19	1522.66	1476.61	2009.64	69.7897	63.4693	245.164	32.6418	10.9778	15.5001	14.5903	113.367	283.321	14.0751	125.274	490.74	668.995	999.571	314.388	557.416	539.98	290.218	532.959	12.1708	2.84269	208.558	499.893	796.446	333.151	655.444
MMAR_0424|MMAR_0424|conserved	MMAR_0424	2.63667	24.0667	4	4	26422	hypothetical protein|242 AA	286.45	310.796	378.648	477.273	885.339	165.845	345.552	124.242	3820.91	3401.36	3581.29	3456.78	2046.63	3375.21	2776.92	2739.08	2774.65	2995.35	2697.82	6.99081	16.8696	21.0725	160.721	225.702	26.1606	23.3871	14.9122	543.682	686.582	459.588	176.088	584.853	205.225	482.145	1350.48	491.271	552.678	284.971	2294	1856.08	2318.43	2210.62
MMAR_0425|MMAR_0425|conserved	MMAR_0425	7.655	6.945	2	2	51199	protein|476 AA									7184.06	4253.95	4743.59	3252.08	7792.35	5787.42	3832.27	6182.64	5880.25	6745.54	4842.07									429.105	732.643	500.723	760.665	151.784	259.375	705.573	3582.92	1104.35	579.314	205.543	6532.16	4253.95	5744.56	4047.08
MMAR_0426|sigG|alternative	sigG	21.47	37.8033	10	8	37633	RNA polymerase sigma factor SigG|344 AA	866.686	742.25	1450.29	1426.42	1208.72	1528.11	1297.38	710.61	4466.47	3725.48	3763.13	3414.45	3190.41	4246.68	2328	3183.87	4956.71	5583.96	2688.62	293.84	17.8329	435.219	341.045	552.188	156.439	95.0619	252.745	207.058	1171.82	334.134	1073.69	971.431	615.595	471.722	878.977	130.952	55.7284	551.531	3429.96	2233.87	3599.12	2509.83
MMAR_0427|MMAR_0427|lysophospholipase|280	MMAR_0427	8.13333	39.6633	14	13	29955	AA	12275.8	3784.24	14730.3	15070.8	11804.5	14819.9	5922.89	10874.8	55643.7	56968.8	52249.5	42616.3	62299.8	53500.4	46992.5	50896	53202.1	54920.7	19842.3	1072.16	505.657	1262.45	746.176	663.923	261.636	2134.96	142.566	1506.64	637.415	950.355	2657.2	1213.1	1368.05	1016.37	1325.28	1370.42	675.387	1392.85	40373.8	30376.5	40633.5	25843.1
MMAR_0428|MMAR_0428|conserved	MMAR_0428	0	13.65	3	3	26748	hypothetical protein|250 AA									227.177	182.38	212.822	193.658	254.543	251.982	2004.14	275.24												16.142	22.0573	25.8536	73.9319	20.4028	24.2462	188.495	5.3384				227.177	182.38	212.822	193.658
MMAR_0430|bglS|beta-glucosidase	bglS	2.14	6.42333	3	3	74805	BglS|712 AA	837.73	198.203	772.138	183.532	525.435	1002.88	135.11	672.964	585.231	626.22	592.723	417.071	611.637	438.919	445.063	525.077	620.75	535.899	417.667	41.2696	105.474	93.9807	79.3419	102.414	78.0559	54.5574	49.9094	113.561	16.1227	192.276	99.3084	71.7587	112.868	98.7274	20.8911	163.367	415.944	99.3404	681.237	412.211	633.587	339.423
MMAR_0431|MMAR_0431|PE-PGRS	MMAR_0431	0	1.32	1	1	91595	family protein |1135 AA									387.755	145.12	66.1147		190.066	437.798	179.748	268.243												128.226	85.7373	15.688		217.727	299.078	149.211	55.4544				387.755	145.12	66.1147
MMAR_0432|ilvD|dihydroxy-acid	ilvD	37.2767	67.3733	42	36	58602	dehydratase IlvD|565 AA	61914.4	45092.1	53650.2	66607.2	52668.1	62777.9	37854.7	40603.3	69121.3	57137	60964.9	45104.6	68692.5	75093.2	53404.7	78048.4	65747.7	56838.3	49609.6	3589.83	598.209	1536.47	1814.14	911.825	1566.1	2739.69	412.493	11408.7	5643.24	7219.06	4717.57	4516.94	3867.86	843.078	9162.87	3260.47	2170.11	715.859	65594.5	51114.5	57151.1	53773.8
MMAR_0433|MMAR_0433|conserved	MMAR_0433	15.3533	32.6367	4	3	10497	hypothetical protein|97 AA	4335.21	1410.61	2366.08	1425.47	855.121	1449.16	434.57	1601.85	558.434	274.28	353.042	458.586	410.119	1322.76	629.036	1686.42	2544.22	2890.38	833.746	331.98	142.357	264.144	1079.96	1171.05	967.003	105.112	165.917	224.302	12.2347	38.7541	19.0399	165.873	343.92	107.277	43.3799	553.648	185.14	581.999	2479.29	842.445	1869.83	905.934
MMAR_0434|MMAR_0434|conserved	MMAR_0434	0	7.42	2	2	43312	integral membrane protein|419 AA									3440.37	647.105	764.221	1057.4	7037.66	11569.4	7605.34	11974.3												2192.78	314.489	83.1147	439.627	929.057	426.722	712.413	522.392				3440.37	647.105	764.221	1057.4
MMAR_0435|MMAR_0435|conserved	MMAR_0435	55.6167	37.0467	8	8	35868	secretory protein|342 AA	13807.3	7339.04	24807.5	22259.1	25777	27609.7	11965.6	18830.2	9977.77	13270.6	14868.4	9830.23	19001.2	24892.1	15052.1	20809.9	16154.4	19085.3	12584.2	1181.82	382.557	1457.99	887.994	730.708	731.909	1051.42	1005.52	512.424	1635.01	1151.1	984.522	1975.37	3022.48	494.566	1611.84	1780.4	770.374	696.974	13313.2	10304.8	19587.1	14891.2
MMAR_0436|MMAR_0436|transcriptional	MMAR_0436	0	8.59	1	1	21657	0																	450.029	278.663	311.32																	252.969	228.406	27.3106	450.029		278.663	311.32
MMAR_0437|MMAR_0437|oxidoreductase|746	MMAR_0437	23.19	6.915	5	4	81090	AA	1035.52	360.55	1056.6	1411.36	1324.32	1035.56	646.582	676.686	793.828	1140.79	1310.34	912.376	736.668	531.005	530.78	501.556				315.573	38.0181	576.963	279.216	109.207	445.908	54.0283	442.842	37.183	135.093	237.879	390.451	76.3561	175.495	213.32	88.5687				914.673	750.671	1183.47	1161.87
MMAR_0438|zmp1|zinc	zmp1	42.84	47.69	33	30	74237	metalloprotease|665 AA	11121	7544.32	15691	5673.47	9542.16	13823.8	5723.16	12633.1	29111.1	21535.7	17179.2	17479.1	25658.2	30190.2	16678.8	36126.8	14942.2	15484.3	5025.19	1037.5	2390.36	697.163	427.367	174.856	723.832	1923.21	476.344	4980.83	847.117	868.307	1659.67	2053.49	1237.13	435.069	538.647	2211.8	2143.93	349.714	18391.4	14540	16118.2	9392.57
MMAR_0439|MMAR_0439|conserved	MMAR_0439	0	6.35667	1	1	22740	membrane protein|216 AA	116.458	177.71	110.889	98.5396	175.978	278.262	278.043	344.474	268.485	494.743	267.172	1041.92	241.379	230.206	211.098	195.667			367.044	9.54455	13.7286	29.7946	19.9996	55.0702	25.0745	25.5001	95.0109	162.478	118.67	160.358	50.2338	101.411	138.302	73.2697	36.5658			20.5617	192.472	336.226	189.03	502.501
MMAR_0440|MMAR_0440|conserved	MMAR_0440	0	7.425	2	2	24391	transmembrane protein|230 AA	69.087		62.6046	98.9456	63.8406	62.8726		62.3483	259.71	214.115	170.074	94.3249	203.942	289.902	225.792	388.197				24.2744		11.5099	18.4573	11.282	4.9618		9.39903	30.6156	32.4547	17.0663	8.86254	169.828	187.771	83.3668	371.6				164.399	214.115	116.339	96.6353
MMAR_0441|MMAR_0441|conserved	MMAR_0441	26.4433	32.5867	6	5	19747	hypothetical protein|180 AA	2377.49	1658.48	4476.28	2815.38	6064.59	4571.73	1571.3	4348.44	3284.95	1852.45	2725.3	2033.18	4067.03	4351.82	2553.4	5178.09	6077.04	7696.12	5688.31	259.473	332.506	674.074	1705.85	568.607	1200.58	619.062	344.127	314.58	133.656	125.194	322.532	696.164	380.413	780.066	518.626	581.808	139.458	129.439	3913.16	1755.47	4965.9	3512.29
MMAR_0442|mmpL11|conserved	mmpL11	10.4	2.85	2	2	107607	transmembrane transport protein MmpL11|1006 AA	721.565	224.565	710.549	1274.9	732.613	1483.99	552.201	372.593	261.586	149.24	225.586	194.605	420.809	355.911	290.163	546.248			394.548	56.9848	4.87484	222.991	179.127	365.526	218.945	25.4391	50.4122	43.0413	35.1768	38.697	29.8649	114.95	121.807	174.253	12.8326			108.025	491.575	186.902	468.067	621.352
MMAR_0443|MMAR_0443|exported	MMAR_0443	0	7.69	1	1	16755	protein|170 AA									1507.28	1060.67	734.203	815.425	406.223	367.542	241.649	499.657												74.0951	278.392	168.739	134.224	82.5644	118.652	152.242	178.489				1507.28	1060.67	734.203	815.425
MMAR_0444|MMAR_0444|conserved	MMAR_0444	7.77	9.26	3	2	43449	transmembrane protein|406 AA	447.631	395.497	403.982	458.275	456.285	927.372	467.69	323.446	4543.23	2693.19	2880.17	2499.52	4939.92	8586.59	4485.28	5877.5				71.9536	33.2724	115.164	68.1618	33.4264	339.029	98.6954	308.778	2836.66	1273.39	1817.5	1030.33	2260.83	417.839	178.597	3842.44				2495.43	1544.34	1642.08	1478.9
MMAR_0445|MMAR_0445|conserved	MMAR_0445	0	7.84	3	2	40581	transmembrane protein|390 AA	288.11	228.345	262.096	304.49	114.152	422.222	527.049	154.09	4451.81	4961.44	807.795	2436.76	7138.27	3974.63	5653.18	5716.67				71.1834	11.9704	98.7248	351.538	56.9143	103.805	45.1487	63.5623	473.856	604.822	487.66	169.876	401.953	207.378	178.937	598.322				2369.96	2594.89	534.946	1370.62
MMAR_0446|mmpL3|conserved	mmpL3	27.47	33.82	30	24	102027	transmembrane transport protein MmpL3|961 AA	8279.16	3366.59	8123.07	16102.3	14093.7	11167.5	5386.44	7133.47	35268.1	51810.2	35849.6	18950.2	44252.9	52947.9	27894.3	55274.2	9816.61	16202.5	13209.4	327.984	350.713	1450.4	1054.24	333.719	783.232	656.399	660.731	21202.9	1753.94	1655.3	11778.3	1881.82	912.916	20590.4	5039.27	2266	861.043	3082.05	17787.9	27588.4	20058.4	16087.3
MMAR_0447|MMAR_0447|conserved	MMAR_0447	35.24	34.2867	7	6	26458	hypothetical protein|246 AA	5913.16	2044.3	7380.57	8565.35	8347.56	8842.22	4086.19	5775.99	4944.05	3981.99	6444.21	8688.41	3771.04	3326.25	2176.79	3041.58	3633.32	7751.77	2609.69	229.209	360.623	813.507	584.623	38.6993	410.348	1115.45	233.318	599.567	596.398	618.746	513.331	344.036	648.742	221.468	301.912	434.675	216.493	243.501	4830.18	3013.15	7192.19	6621.15
MMAR_0448|MMAR_0448|S-adenosylmethionine-dependent	MMAR_0448	15.2933	37.97	9	8	32916	methyltransferase |303 AA	9079.04	3278.15	8452.77	6257.75	5557.92	8052.2	4819.71	3032.38	8782.55	6999.49	8514.48	8480.18	9636.55	11672.8	14023.5	11586.9	8896.05	13139.7	2805.14	337.92	775.416	765.469	550.61	1242.66	149.639	632.151	99.5017	1157.16	1153	1735.75	1051.79	720.001	411.267	77.9193	122.57	1046.93	1006.6	145.868	8919.21	5138.82	10035.6	5847.69
MMAR_0451|pckA|iron-regulated	pckA	61.9867	70.6067	84	70	67847	phosphoenolpyruvate carboxykinase [GTP] PckA|610 AA	275875	405264	362044	329362	271089	411729	254128	319955	406982	700777	518495	351267	446919	402573	250544	411203	652067	434829	220038	9025.58	9818.54	4822.88	6439.57	30691.7	5812.65	4716.14	3097.73	17857.4	5600.42	6663.43	2925.33	19098.2	16379.1	11547.5	12565	12487.1	5541.06	5525.95	444975	553020	438456	300222
MMAR_0452|fadD4|fatty-acid-CoA	fadD4	5.57333	12.03	6	5	55445	ligase FadD4|508 AA			95.6748	114.514	147.754	145.291		75.8664	1214.63	1879.5	998.221	1186.79	1231.56	1047.79	952.286	905.611	1020.19	773.497	296.191			10.0484	41.1118	4.79904	25.5591		5.05107	273.785	19.8892	127.504	252.292	312.012	229.233	262.436	637.266	248.135	299.27	14.8538	1117.41	1879.5	622.464	532.498
MMAR_0453|echA8_4|enoyl-CoA	echA8_4	0	6.83	1	1	33917	0																	165.235	296.997	116.696																	74.0346	19.4765	32.7635	165.235		296.997	116.696
MMAR_0454|MMAR_0454|conserved	MMAR_0454	0	9.02	1	1	14156	hypothetical membrane protein|134 AA	11499.7	10898.4	8925.75	32422.8	19884.4	35927.9	10309.3	12770.9	3881.39	4856.22	133.079	3428.39	167.222	161.417	3842.95	159.777	286.66	258.875	232.403	19319	327.372	15194.3	4858.6	219.124	4651.59	1998.14	11225.7	6374.56	8173.15	8.64767	5445.83	8.00428	55.3498	6400.84	114.431	38.9524	88.5129	25.1169	5222.59	7877.33	3105.9	12027.8
MMAR_0455|fadE3_2|acyl-CoA	fadE3_2	18.3033	41.9633	12	11	42069	dehydrogenase FadE3_2|391 AA	2572.64	1169.22	3628.85	1944.54	2362.71	4669.76	1930.66	2036.37	25222.4	19488.7	22951.2	20091.3	35599.7	27867.2	12629.7	40701.3	7735.19	7941.29	3351.37	380.512	50.5479	506.656	17.8701	532.953	601.248	855.108	360.924	7146.5	1267.48	8085	5716.23	25747.1	6830.79	2908.47	22484.7	1061.57	559.101	755.964	11843.4	10329	11507.1	8462.42
MMAR_0456|MMAR_0456|conserved	MMAR_0456	31.3867	53.83	19	18	35567	protein|336 AA	41497.5	26616.2	38752.7	34233.2	34872.1	50334.7	24179.3	34514.5	55099.9	40687.1	47960	43212.6	54898.4	58253.5	39579.7	66353.9	35119.3	46030.9	13700.7	3285.21	1428.26	4061.08	1741.87	5728.86	2318.92	2482.41	5538.75	2297.05	606.152	852.855	204.411	214.824	1328.94	1091.32	1987.49	603.759	2454.63	622.633	43905.6	33651.7	44247.9	30382.2
MMAR_0459|MMAR_0459|conserved	MMAR_0459	0	5.00333	2	1	45856	hypothetical protein|434 AA	113.915	107.676	151.525	129.128	240.081	122.571	172.135	194.704	1255.85	425.809	1007.99	3062.11	1040.38	1359.51	916.663	1331.44			321.516	7.86014	4.48653	107.473	8.19082	27.7591	88.3073	39.9845	102.714	766.782	197.625	1146.66	2313.36	205.49	94.3729	662.764	42.3789			86.503	684.883	266.743	579.757	1170.92
MMAR_0460|MMAR_0460|conserved	MMAR_0460	0	2.83	2	1	25930	hypothetical membrane protein|248 AA	7338.09	2133.84	2275.75	2457.16	1971.17	799.038	1900.63	1547.23									488.631	604.711	4500.98	129.954	363.725	689.086	141.368	422.522	266.061	713.804	346.881									4.46422	100.939	564.816	3913.36	2133.84	1440.23	3479.07
MMAR_0461|MMAR_0461|conserved	MMAR_0461	0	4.69	3	2	48346	hypothetical transmembrane protein|449 AA	1768.55	18979.9	2379.82	287.444	959.415	5308.91	24267.1	897.271												1192.11	31531.6	45.8788	157.826	583.728	3742.39	40600.5	181.217												1768.55	18979.9	2379.82	287.444
MMAR_0464|MMAR_0464|conserved	MMAR_0464	9.21	13.71	6	5	52830	hypothetical protein|480 AA	1488.09	1138.86	1039.54	1127.72	1287.38	1551.09	1393.66	728.262	852.69	1457.45	1276.83	1691.9	1205.21	1766.17	1668.09	1102.91	602.511	1285.99	1180.75	183.342	154.736	380.851	132.774	215.783	287.598	29.2555	357.786	259.608	421.746	334.631	405.273	332.091	391.097	248.529	81.8736	84.7457	250.894	81.7897	981.098	1298.15	1200.79	1333.46
MMAR_0465|echA1|enoyl-CoA	echA1	74.66	42.0533	15	12	27081	hydratase EchA1|261 AA	50159.7	4667.23	13224.3	9154	7957.25	16530.5	6830.23	7403.73	21438.6	28040	27021.2	25139.6	27238.7	22563.9	17612.4	22480.8	27182.2	26145.7	17554.5	1952.37	626.356	565.745	468.422	284.722	917.979	414.28	488.08	1388.87	2786.14	2942.53	977.451	1379.03	658.333	1132.35	857.57	236.63	364.104	371.301	32926.8	16353.6	22130.4	17282.7
MMAR_0466|MMAR_0466|long-chain-fatty-acid-CoA	MMAR_0466	9.33333	7.27333	4	3	52556	ligase|496 AA	155.649	141.879	270.155	289.68	271.012	181.188	166.161	203.307	777.452	735.457	1101.28	948.758	878.903	736.695	640.757	718.1	884.425	1060.83	2094.84	60.7979	27.0462	39.442	13.9443	27.1676	16.4752	32.0975	68.4384	242.201	162.856	284.205	340.465	22.4517	154.437	94.2564	23.5811	224.305	138.661	314.297	605.842	438.668	810.756	1111.09
MMAR_0467|MMAR_0467|conserved	MMAR_0467	20.07	74.83	8	7	10154	hypothetical protein|99 AA	12130.3	5093	8760.69	8294.22	9054.95	9831.47	4160.9	6668.38	11184.5	9539.53	10929.4	10292.8	9085.18	7765.51	6434.44	8477.12	13120.3	11016.2	9269.94	413.841	582.77	532.238	840.185	922.404	343.91	309.412	312.18	847.006	1027.48	181.178	606.866	997.054	1102.05	521.938	1279.6	945.153	294.7	3014.8	12145.1	7316.26	10235.4	9285.66
MMAR_0468|MMAR_0468|fatty-acid-CoA	MMAR_0468	0	1.88	1	1	63877	ligase|585 AA									588.75	303.001	258.759	254.534	251.713	129.833	421.172	647.399												359.981	31.7082	54.6621	18.9019	5.27132	110.164	184.503	610.89				588.75	303.001	258.759	254.534
MMAR_0469|MMAR_0469|peptide	MMAR_0469	23.625	1.835	2	2	173168	synthetase|1555 AA									956.29	711.558	792.309	281.708	622.474	754.253	2579.77	552.25	2316.9	3199.11	482.143									45.3702	224.123	110.092	83.3881	94.4126	165.295	2312.43	353.71	400.08	213.016	44.1172	1636.59	711.558	1995.71	381.926
MMAR_0470|MMAR_0470|transcriptional	MMAR_0470	11.165	16.995	5	4	21695	regulatory protein|207 AA	34845.7	36742.1	44180.3	60650.9	52489.8	42969.7	35077.2	40976.6									1691.49	2299.55	925.975	29260.6	454.559	1635.39	1902.48	571.952	988.389	1148.97	412.458									2705.23	3663.04	134.907	18268.6	36742.1	23239.9	30788.4
MMAR_0471|MMAR_0471|enoyl-CoA	MMAR_0471	10.95	11.81	3	3	29307	hydratase|272 AA	693.311	687.067	736.641	671.445	663.632	863.163	639.514	605.237												351.918	27.4353	248.383	54.0364	175.527	299.593	17.6594	54.3745												693.311	687.067	736.641	671.445
MMAR_0472|MMAR_0472|aldehyde	MMAR_0472	24.4567	33.06	12	11	51664	dehydrogenase|489 AA	6871.82	2787.5	6421.21	4218.75	3946.5	8671.47	2318.81	4825.79	13748	10866.9	13553.1	9114.94	15636	19476.8	8949.17	11290.6	16952.8	16714.2	16648.3	929.455	1501.54	415.268	870.871	402.071	779.861	490.44	427.784	3465.92	1570.2	2211.89	1559.53	1382.57	1513.37	1125.25	203.777	2854.32	3908.67	2976.9	12524.2	6827.19	12229.5	9993.99
MMAR_0475|MMAR_0475|conserved	MMAR_0475	0	1.5	1	1	60862	transmembrane protein|600 AA									1230.8	374.529	580.857	272.601	2646.6	1940.02	1641.88	1590.44												420.504	308.185	93.9671	21.4846	371.837	373.252	215.98	405.707				1230.8	374.529	580.857	272.601
MMAR_0476|MMAR_0476|conserved	MMAR_0476	22.75	49.0633	19	18	46177	membrane protein|427 AA	16525.1	8798.88	18092.3	10662.7	17299	27465.1	9107.49	21426.4	35096.4	22786.3	27543.7	27933.8	36160.9	35484	21210.7	40655.1	21137.3	27749.3	25751.2	1374.22	454.67	3769.44	415.528	1839.97	3527.9	1140.48	1891.04	1696.12	1303.8	1428.79	1093.59	1142.19	212.242	977.98	2907.04	1579.99	543.589	944.493	24252.9	15792.6	24461.8	21449.2
MMAR_0477|MMAR_0477|integral	MMAR_0477	0	2.58	2	1	41305	membrane acyltransferase|389 AA	811.907	1019.91	1179.12	1062.84	1717.97	873.817	912.823	1578.88												660.06	109.172	107.649	141.048	230.963	189.609	264.889	225.274												811.907	1019.91	1179.12	1062.84
MMAR_0482|MMAR_0482|conserved	MMAR_0482	0	2.43	2	1	39361	hypothetical protein|372 AA									764.044	464.479	412.651	346.82	582.003	955.694	523.65	977.091												183.074	39.1063	32.1461	48.3093	435.355	414.002	167.24	404.711				764.044	464.479	412.651	346.82
MMAR_0487|php|phosphotriesterase	php	10.3833	21.37	7	5	36001	Php |327 AA	5166.16	8359.04	12183.2	15157.5	25683.7	11732.6	12058.9	12670	3249.73	2662.88	3243.78	2059.47	3881.79	5593.46	2954.02	6495.38	22590.9	17819.4	14788.1	1887.7	1952.72	3561.07	1826.99	16664.5	2282.3	819.173	5454.81	1031.68	652.596	991.255	589.526	300.089	1487.69	1554.58	685.246	7151.71	3077.83	2071.48	10335.6	5510.96	11082.1	10668.3
MMAR_0488|fadE4|acyl-CoA	fadE4	86.0933	63.85	60	54	63923	dehydrogenase FadE4|569 AA	154610	92502.8	182645	154457	187874	195031	127358	177314	396431	214498	286771	236392	364216	424278	319853	459770	214376	319153	104067	6554.36	1595.04	4505.01	3074.17	2431.02	5138.8	2759.5	2811.6	24302	40114.5	1032.59	22635.7	4948.31	15489	7476.79	7217.8	43958.3	12819.8	5657.33	255139	153500	262856	164972
MMAR_0489|MMAR_0489|transcriptional	MMAR_0489	11.8433	28.55	5	4	24870	regulatory protein (probably TetR/AcrR-family)|224 AA	257.998	278.306	422.604	503.101	837.418	628.101	689.698	757.674	1659.82	2895.68	3099.13	2969.15	2960.68	3162.59	2715.89	4537.1	2069.12	1725.07	1489.31	62.0344	45.604	176.002	26.5924	56.3542	40.4958	54.8857	44.1921	376.823	1784.22	826.845	937.682	1241.87	191.647	1050.46	1963.1	312.412	741.16	1177.47	1328.98	1586.99	1748.94	1653.85
MMAR_0490|gabD1|succinate-semialdehyde	gabD1	45.3633	77.3667	37	33	48490	dehydrogenase [NADP+] dependent (SsdH) GabD1|459 AA	165797	102841	135836	144577	139748	178618	84120.3	121845	170343	156475	130985	121340	160647	191619	123796	194556	162146	128118	155224	4565.84	996.114	3789.99	1188.02	1646.94	3313.63	2561.98	1407.71	9119.25	10954.9	15465.9	12747.8	5233.99	382.015	2389.94	2149.98	3996.5	1419.95	5075.44	166095	129658	131647	140380
MMAR_0494|glpQ2|glycerophosphoryl	glpQ2	0.406667	11.0667	3	2	28824	diester phosphodiesterase GlpQ2 |263 AA	506.842	560.92	811.975	371.647	405.284	448.172	775.101	572.581	522.835	495.198	697.414	576.062	393.427	961.674	1621.78	820.265	1427.29	2385.69	1925.04	18.9848	14.9573	458.356	434.021	441.517	191.539	14.5024	417.174	199.932	174.112	438.06	272.097	175.337	1316.13	2500.38	1127.31	205.72	338.473	311.337	818.988	528.059	1298.36	957.584
MMAR_0495|MMAR_0495|conserved	MMAR_0495	16.09	23.0633	2	2	20020	hypothetical secreted protein|186 AA	759.873	229.032	1601.53	538.866	1909	1475	1454.93	1418.46	4207.68	1012.95	2054.54	1061.7	2504.48	3721.86	2284.2	7371.31	2714.46	1702.49	982.189	401.59	74.3413	246.098	579.564	142.406	584.189	32.171	114.203	1003.75	553.078	388.722	576.583	525.767	508.428	363.995	336.341	407.427	146.869	315.539	2560.67	620.99	1786.19	860.92
MMAR_0499|lpqI|conserved	lpqI	11.4667	47.9433	13	12	40715	lipoprotein LpqI|398 AA	7869.96	4665.68	6739.24	5799.2	7283.89	7621.05	2696.99	5944.87	8217.11	9850.78	8578.12	9320.32	7720.98	5816.74	5082.98	9051.53	9467.5	7260.08	5479.25	477.704	241.241	235.413	349.037	124.567	690.448	607.413	174.457	2609.09	389.454	769.35	293.021	1028.64	781.538	721.3	1711.66	723.907	287.638	1278.54	8518.19	7258.23	7525.81	6866.25
MMAR_0500|MMAR_0500|transcriptional	MMAR_0500	14.1367	25.6433	5	4	22700	regulatory protein (probably TetR-family)|209 AA	919.024	920.24	1745.34	712.454	1443.57	2665.66	593.759	2239	371.242	482.789	752.599	539.086	328.648	535.99	434.515	888.096	1389.94	1554.56	2030.67	468.036	121.772	434.544	356.316	374.9	455.839	148.822	347.902	192.181	294.253	253.882	303.299	214.427	128.898	374.844	256.239	251.567	104.683	337.578	893.402	701.515	1350.83	1094.07
MMAR_0501|MMAR_0501|conserved	MMAR_0501	0	4.61	3	2	44859	transmembrane protein|435 AA									1039.96	2049.86	924.837	1136.56	1100.68	976.656	1317.34	615.709												105.242	168.313	25.3157	181.956	69.0997	549.601	68.5159	623.37				1039.96	2049.86	924.837	1136.56
MMAR_0502|MMAR_0502|conserved	MMAR_0502	17.0233	44.4067	13	12	30556	membrane protein|284 AA	19726.3	3425.54	22910.4	27139.3	17990.6	27093.1	10637.2	15264.9	6071.69	12858.4	18790	7238	11344.1	9064.51	7949.02	7862.07	11065.2	17168.7	13245.4	1471.42	517.777	1806.08	853.369	2453.18	530.604	1278.57	617.249	2450.68	2164.53	614.789	2051.5	1621.26	1078.77	929.292	293.516	2226.67	947.789	188.721	12287.7	8141.97	19623	15874.3
MMAR_0503|fabG4|3-oxoacyl-[acyl-carrier	fabG4	17.1533	63.7333	44	34	46769	protein] reductase FabG4|455 AA	118068	56064.6	136126	106848	103874	157947	88943.3	120804	95763.1	122842	170387	109473	149223	137319	101592	117575	148234	172886	136021	6654.47	757.062	26382.2	3052.82	3399.31	3323.12	4538.67	683.913	3748.75	4454.15	7204.97	1418.36	2829.01	1666.75	2791.95	2701.04	2875.77	2698.51	7805.56	120688	89453.4	159800	117447
MMAR_0504|fadA2|acetyl-CoA	fadA2	30.5367	47.62	35	30	46419	acyltransferase FadA2|442 AA	84645.4	51323.6	133275	103819	130220	148659	86646.3	134460	128216	130179	184397	107784	157943	165018	115807	139607	138803	163038	165680	3795.63	5686.26	4777.07	8449.52	3557.38	2922.65	1971.75	4282.95	3128.97	8234.53	3353.37	13305.2	3083.14	3288.76	5220.01	30934	613.771	860.984	2794.29	117221	90751.1	160237	125761
MMAR_0505|fadE5|acyl-CoA	fadE5	97.8867	61.65	47	35	66364	dehydrogenase FadE5|612 AA	66608.8	26192.1	81534.1	57800.4	75561.7	102633	69566.5	84044.1	113966	56657.1	118509	81375	155387	155812	95569.4	165658	74251.8	124439	74573.2	2459.01	718.719	1523.81	1505.46	1192.15	5361.7	2469.84	1080.82	5320.93	2202.37	3829.66	5087.22	4725.16	6872.16	3954.81	6730.56	1337.39	3554.83	2081.04	84942.2	41424.6	108161	71249.5
MMAR_0506|MMAR_0506|oxidoreductase|163	MMAR_0506	18.2733	25.72	4	3	17030	AA	10611.5	292.052	155.693	14973.6	4154.3	5178.71	3646.05	729.923	3874.42	7847.4	5765.28	6399.89	6211.89	4292.43	3199.82	3582.51	7318.15	8199.39	3138.47	75.464	3.9866	69.0571	318.811	6940.93	8687.84	5647.21	23.861	492.497	127.357	479.398	510.733	552.187	770.847	342.657	974.774	116.295	445.062	292.995	7268.04	4069.73	4706.79	8170.65
MMAR_0510|sdhB_1|succinate	sdhB_1	24.5133	50.1333	18	14	28573	dehydrogenase (iron-sulfur subunit), SdhB_1|249 AA	18661.1	7099.75	15295.3	14316.4	14234.9	21303.7	6227.73	12396.7	20335.3	20631.1	24469.2	17931.7	27909.5	23264.2	17327.4	27892.8	13457	17495.8	14824.1	2162.75	1240.34	622.247	342.648	913.095	1089	1622.62	1267.02	808.544	1761.28	2641.57	3014.99	4158.67	2682.45	2284.41	2937.92	670.247	1453.61	1378.15	17484.5	13865.4	19086.8	15690.7
MMAR_0511|sdhA_1|succinate	sdhA_1	24.1033	56.18	38	34	70474	dehydrogenase (iron-sulfur subunit), SdhA_1|643 AA	29129.1	15309	28331.3	34701.5	29179.3	30762.7	20580.1	24315.8	56808.6	42399.9	55673.1	45353.9	49173.2	45859.5	26560.7	44769.7	37858.7	50271.9	46423.6	2006.61	532.705	994.849	2417.69	1341.92	2362.09	2351.68	507.216	1341.96	2330.33	2230.44	790.521	1685.81	1223.3	1262.62	2653.44	2202.02	916.965	389.715	41265.5	28854.4	44758.8	42159.7
MMAR_0512|MMAR_0512|succinate	MMAR_0512	21.0767	13.6733	3	3	31258	dehydrogenase (membrane anchor subunit)|274 AA	1433.69	230.894	1751.37	1947.2	2325.16	2747.02	940.438	1688.58	4535.71	2150.2	3175.9	2088.67	5978.44	4410.1	2879.27	6011.53	1097.37	3197.4	1601.98	266.894	59.5776	314.187	85.7505	241.031	384.656	98.4051	74.7826	537.325	477.734	390.554	761.866	48.2841	1212.04	86.2908	514.098	554.2	106.278	73.7541	2355.59	1190.55	2708.22	1879.28
MMAR_0513|MMAR_0513|conserved	MMAR_0513	23.36	32.6533	3	3	11121	hypothetical protein|99 AA	303.53	194.159	284.41	400.513	448.287	1210.67	356.019	207.358	5529.66	2616.87	3628.95	2639.88	4146.12	7124.64	2683.77	6315.14	5466.61	7054.29	496.887	27.5449	17.7691	50.5755	14.5915	96.3846	109.012	252.008	102.964	355.11	402.858	337.43	268.194	645.736	251.377	485.257	113.633	803.712	889.597	18.7082	3766.6	1405.51	3655.89	1179.1
MMAR_0514|MMAR_0514|PEP	MMAR_0514	29.7067	9.89667	2	2	27062	phosphonomutase|257 AA	1067.47	170.596	1153.83	1342.24	1159.38	1171.29	500.884	440.455	3097.9	2062.18	3710.64	1937.16	8409.65	6667.28	74461.5	7044.12	1731.23	1578.47	804.13	284.929	84.3773	132.063	302.863	160.215	147.955	214.225	177.055	2452.47	777.658	1006.71	567.827	1153.93	4887.42	5469.29	5017.71	337.136	133.44	345.471	1965.53	1116.39	2147.65	1361.18
MMAR_0516|nirB|nitrite	nirB	47.855	4.045	3	3	90397	reductase [NAD(P)H] large subunit [fad flavoprotein] NirB|853 AA	95.4884		155.026	109.87	104.584	137.037	86.3404	133.702	548.197	556.967	619.269	647.893	597.218	578.166	5330.06	533.021				6.73145		7.19515	42.3298	9.7415	18.5787	17.9095	11.0141	44.2719	13.4296	28.2805	25.8538	26.6627	30.5426	303.442	41.382				321.843	556.967	387.148	378.881
MMAR_0518|MMAR_0518|conserved	MMAR_0518	42.34	31.1267	6	5	15992	hypothetical protein|152 AA	6808.68	2395.57	6880.28	1446.07	1159.81	9396.67	3749.16	6681.55	5393.86	7105.8	9546.52	9285.21	9457.92	17998.4	7499.15	15687.7	6945.55	12442.5	7253.42	337.728	207.239	1967.18	765.429	270.481	420.772	200.926	670.714	245.685	524.509	2879.17	845.288	2290.84	1395.2	175.679	718.82	991.726	1067.03	558.137	6382.7	4750.68	9623.09	5994.9
MMAR_0521|narK3_2|integral	narK3_2	0	1.93	2	1	49932	membrane nitrite extrusion protein NarK3_2|468 AA									905.075	1079.98	309.434	162.117	449.364	221.328	754.039	422.15												436.765	377.089	160.044	105.055	290.742	88.1043	357.259	230.537				905.075	1079.98	309.434	162.117
MMAR_0522|aac|aminoglycoside	aac	47.54	27.81	4	4	19668	2'-N-acetyltransferase Aac|182 AA	1285.83	800.236	2025.09	558.169	1558.65	2632.16	1385.5	1891.96	8054.78	3141.13	4153.94	2854.42	5707.35	6210.42	3128.1	5615.16	4977.06	4884.77	1985.76	126.444	253.111	125.087	239.308	44.3156	35.6225	89.6894	131.787	341.626	568.511	330.644	532.594	288.128	129.588	121.02	353.74	94.0851	186.729	162.843	4772.56	1970.68	3687.93	1799.45
MMAR_0523|MMAR_0523|urea	MMAR_0523	9.61333	25.03	6	5	30689	amidolyase-related protein|290 AA	16024.7	9941.24	40116.2	31458.5	26499.1	34734.1	19466.2	27748.6	13534	9034.6	9886.24	9917.83	9660.84	9219.14	8909.04	6211.47	16789.5	13480.2	16924.9	10100.6	122.738	1452.96	750.114	493.09	25103	970.389	436.665	634.037	252.209	1009.16	409.594	504.433	383.982	2874.03	537.099	624.672	627.832	726.434	15449.4	9487.92	21160.9	19433.7
MMAR_0524|MMAR_0524|conserved	MMAR_0524	7.01	20.48	4	3	24082	hypothetical protein|224 AA	1326.74	388.292	807.034	626.876	454.381	1408.27	502.122	618.942	1923.39	2464.7	1571.57	1801.2	1599.55	2244.76	961.529	1803.43	2908.65	2492.17	7443.75	174.47	285.694	657.316	85.4527	60.9892	108.877	437.42	61.9073	1026.66	98.3649	732.984	543.538	802.56	192.266	482.167	128.861	505.177	312.039	1241.77	2052.93	1426.5	1623.59	3290.61
MMAR_0525|MMAR_0525|periplasmic	MMAR_0525	0	11.8167	2	2	35067	iron-transport lipoprotein|331 AA	118.414	88.7399	71.7536	74.0051		49.7839			433.125	650.502	697.165	412.345	711.319	460.506	647.052	755.79	156.37	388.997	111.044	37.6029	9.93223	13.682	13.3126		7.8475			360.769	774.958	194.859	167.236	217.77	469.931	340.139	187.221	74.0267	13.4813	14.58	235.97	369.621	385.972	199.131
MMAR_0526|narU|integral	narU	0	4.73	2	2	49644	membrane nitrite extrusion protein NarU|466 AA	376.488	87.7368	362.424	413.572	387.177	432.075	181.036	165.389												69.6901	10.1015	50.092	51.538	86.8355	130.839	65.4235	87.392												376.488	87.7368	362.424	413.572
MMAR_0527|MMAR_0527|conserved	MMAR_0527	9.32333	6.42667	3	3	46815	protein|421 AA			74.4263	101.637	128.336	147.24	82.9661	112.723	868.375	984.964	911.853	950.865	1082.79	738.464	845.635	818.262	607.518	642.597	1435.04			41.8195	16.4996	16.7888	7.85194	14.3569	44.6043	14.563	13.3412	57.7438	19.1333	58.0603	435.54	57.4112	53.0561	64.4482	185.927	350.889	737.947	984.964	542.959	829.18
MMAR_0528|fadD2|fatty-acid-CoA	fadD2	45.6067	64.63	53	42	60260	ligase FadD2|558 AA	84484.4	24078.6	80430.3	88221.2	62775.2	103279	46562.3	54219	131317	159322	189492	178520	155828	103909	91216.8	79913.7	171494	185250	133560	2307.07	925.039	3679.97	3741.46	1944.6	2250.65	2107.31	941.624	5938.09	6965.01	7604.49	4524.21	4285.86	7938.78	1884.13	12014.7	10379.7	2780.85	5138.12	129099	91700.2	151724	133434
MMAR_0529|MMAR_0529|conserved	MMAR_0529	7.16	21.4133	5	5	49340	hypothetical membrane protein|454 AA	2042.25	853.222	1964.46	1581.03	1167.35	2908.25	1024.25	930.333	2688.46	4889.66	4744.35	4058.76	5188.99	4020.27	3219.13	2973.91	3805.61	2790.09	2081.36	159.598	162.193	109.045	59.8053	95.5017	255.905	96.0879	589.911	369.787	524.161	1218.72	1336.96	643.172	170.583	464.344	1078.44	429.975	952.509	459.322	2845.44	2871.44	3166.3	2573.72
MMAR_0530|fadE6|acyl-CoA	fadE6	25.1333	59.4333	52	43	78195	dehydrogenase FadE6|729 AA	82582.9	31546.2	69096	63878	48904	84577.9	36471.8	51023	51214.6	67013.2	58344.3	40386.7	54647.4	68662.3	35709.1	47576.2	82643.7	82967.5	93328.2	2136.63	94.12	1307.23	6210.74	84.8958	4716.24	1921.17	4484.81	3061.52	2010.1	741.632	3817.96	1154.24	1741.97	3829.49	5625.96	2198.76	1818.16	2023.82	72147.1	49279.7	70135.9	65864.3
MMAR_0531|serA3|D-3-PHOSPHOGLYCERATE	serA3	15.09	15.8333	4	3	34667	dehydrogenase SerA3|321 AA	486.255		252.804	372.328	308.391	462.569	215.342	369.164	1523.82	1293.6	1364.64	949.342	2025.93	1827.64	1671.82	2364.36	2285.14	2115.08	979.209	70.843		141.591	181.365	184.396	280.537	51.3716	26.8908	162.297	319.367	111.819	109.074	283.179	788.194	389.436	559.491	264.883	43.1972	37.8031	1431.74	1293.6	1244.17	766.96
MMAR_0532|MMAR_0532|conserved	MMAR_0532	46.43	17.57	4	4	36232	protein|333 AA	460.107	302.987	700.656	617.715	672.838	755.764	559.932	1121.55	2685.09	4365.87	2516.55	1577.51	2456.97	2720.37	1791.81	2781.27	4255.19	2588.28	1239.84	317.696	156.548	112.48	7.29347	367.255	74.9937	413.576	180.342	364.089	254.95	683.094	206.554	876.803	563.483	328.736	286.29	292.069	272.309	141.11	2466.8	2334.43	1935.16	1145.02
MMAR_0533|MMAR_0533|transcriptional	MMAR_0533	0	5.45	1	1	22571	0																	1831.19	1839.34	2270.61																	1014.74	1173.88	1463.91	1831.19		1839.34	2270.61
MMAR_0534|MMAR_0534|conserved	MMAR_0534	0	6.22	1	1	21092	protein|194 AA	901.104	333.647	639.831	693.564	729.893	600.926	470	194.422												493.938	42.9461	478.14	496.21	528.516	746.314	254.145	84.8564												901.104	333.647	639.831	693.564
MMAR_0536|MMAR_0536|transcriptional	MMAR_0536	14.21	30.7333	8	7	23365	regulatory protein (possibly TetR-family)|219 AA	1436.66	1388.77	1863.02	804.863	1430.93	2242.72	1668.69	1797.81	10766	12287.8	16381.3	10638.3	13147.2	9691.18	9973.31	7640.51	7747.2	11626.4	6737.35	112.29	15.7676	648.67	134.248	9.40519	498.848	550.625	352.385	636.262	1440.79	564.655	264.63	211.271	2123.12	919.305	1594.94	420.763	1135.09	936.61	6649.94	6838.29	9956.91	6060.16
MMAR_0537|MMAR_0537|conserved	MMAR_0537	0	3.33	1	1	34093	hypothetical protein|301 AA									3105.82	2546.32	2549.94	2218.66	2719.5	3140.65	1172.72	2486.31												303.168	239.719	193.604	801.501	130.592	50.2869	179.274	168.172				3105.82	2546.32	2549.94	2218.66
MMAR_0539|MMAR_0539|O-Methyltransferase|302	MMAR_0539	37.6333	53.2633	17	14	32770	AA	4559.75	2239.51	5136.77	5054.41	4604.17	6777.79	2008.95	7207.82	19508.1	16861	17485.3	13268.7	20095.5	21896.6	11159.8	16759.7	22270.2	26329.5	2821.02	434.827	764.479	646.18	464.289	447.491	1000.77	656.339	959.637	838.666	1603.3	1250.15	421.116	1219.5	614.9	696.249	251.56	3169.35	34.9094	397.274	15446	9550.26	16317.2	7048.06
MMAR_0541|eccA3|conserved	eccA3	28.8667	42.0433	34	26	66967	protein|621 AA	7346.99	4722.81	5972.71	8970.16	9348.17	7187.63	9964.52	9664.46	17021.9	27931.2	30375.9	21579.8	24357	16568.7	47608.2	11107.8	47671	60143.2	23637.5	1097.75	457.165	2429.94	588.033	644.511	225.3	387.742	541.412	3007.15	1642.11	1094.7	640.274	823.277	1585.64	2199.49	1482.99	1291.89	954.176	1074.52	24013.3	16327	32163.9	18062.5
MMAR_0542|eccB3|conserved	eccB3	55.61	20.7633	10	8	55618	membrane protein|534 AA	3123.01	2414.53	2365.32	8923.14	7387.65	3566.78	3822.3	4482.85	6781.95	5281.51	6639.73	5271.53	5368.93	3348.79	6123.89	4273.55	8689.55	11106.5	6885.47	106.19	152.737	181.78	68.0287	147.61	730.138	710.614	585.385	309.992	21.0029	351.764	607.45	1094.73	1347.08	415.795	200.9	369.872	207.893	605.027	6198.17	3848.02	6703.86	7026.71
MMAR_0543|eccC3|conserved	eccC3	23.5	35.8333	43	37	146039	membrane protein|1334 AA	3473.44	2171.63	2971.87	9544.87	7681.22	3537.4	4075.45	6146.93	7304.08	5851.21	5876.38	5077.22	9291.54	5945.11	7364.78	5889.17	13577.4	16937.5	6425.12	1045.04	260.099	456.144	655.917	637.897	313.358	226.77	81.6774	538.189	964.296	533.57	410.634	1277.49	740.6	274.297	430.534	728.502	439.551	247.102	8118.31	4011.42	8595.25	7015.74
MMAR_0546|esxG|EsaT-6	esxG	17.11	52.58	2	2	9744	like protein EsxG|98 AA	63.4437		122.124	104.213	433.716	206.197	276.891	734.591	661.926	921.743	691.791	761.526	604.874	862.563	1452.29	610.354	1307.29	710.031	1131.51	13.0369		40.5155	9.30971	111.261	19.2834	38.2917	186.608	29.8235	86.499	89.5834	48.6712	24.3601	103.429	196.325	34.0564	89.9065	62.8062	105.351	677.553	921.743	507.982	665.749
MMAR_0548|espG3|conserved	espG3	21.39	34.3367	11	10	32032	protein|299 AA	5003.8	1123.69	5889.11	7489.84	6451.27	4158.31	5146.58	5505.01	5006.07	8746.29	8910.68	6600.72	11326.4	11919.3	10497.9	8774.81	10350.4	10300.2	6473.26	692.017	404.051	537.324	739.694	616.219	525.005	296.744	294.415	971.857	700.378	1451.75	1099.39	419.467	251.395	1860.29	2092.12	1317.05	2115.24	1971.5	6786.77	4934.99	8366.65	6854.61
MMAR_0549|eccD3|conserved	eccD3	26.18	12.7133	6	5	47839	transmembrane protein|473 AA	2126.98	1512.15	1669.16	3045.67	4778.91	2184.45	2877.15	4445.27	662.852	292.991	497.069	656.133	347.558	299.751	323.683	356.496	841.82	366.144	11193.2	308.505	171.806	283.655	180.212	75.0932	265.751	131.825	212.392	139.879	116.459	263.486	22.9176	296.146	120.04	150.769	33.6868	53.683	52.5244	535.515	1210.55	902.572	844.123	4964.99
MMAR_0550|mycP3|membrane-anchored	mycP3	28.5567	32.91	10	9	47385	mycosin MycP3|475 AA	4105.66	1862.47	2664.89	6677.01	7648.17	4757.85	4733.13	5854.35	1492.59	1136.88	1626.64	1125.51	1406.61	1576.25	1359.87	1223.79	1295.65	1541.3	7881.93	316.588	556.862	663.133	503.72	257.496	88.7642	143.375	879.402	390.068	327.418	436.815	160.264	141.802	227.024	211.784	636.266	24.1754	58.4139	414.588	2297.97	1499.67	1944.27	5228.15
MMAR_0551|eccE3|conserved	eccE3	38.35	32.44	8	7	36629	transmembrane protein|338 AA	931.931	1850.76	1418.32	5690.14	5877.95	1551.95	2112.24	4409.14	2507.81	2891.84	3074.78	2054.32	4341.17	1607.3	5304.98	3184.49	2801.48	4383.62	5966.42	136.105	72.1289	403.166	591.169	628.594	257.413	790.631	492.196	327.505	612.806	24.2548	386.798	534.997	380.86	361.17	464.682	805.764	56.6275	721.907	2080.41	2371.3	2958.91	4570.29
MMAR_0552|MMAR_0552|conserved	MMAR_0552	20.43	24.96	9	8	44694	hypothetical membrane protein|407 AA	3133.22	1347.24	2961.24	4457.88	3106.13	3195.5	1969.37	1918.25	6598.19	5365.06	8435.39	5712.42	8229.29	10755.8	8751.93	10370.9	8924.32	13311.8	2354.47	256.25	192.839	397.475	71.7123	277.087	60.374	488.536	344.837	138.969	219.949	4785.02	1850.87	613.111	406.757	201.839	1616.69	307.913	793.855	415.077	6218.58	3356.15	8236.14	4174.93
MMAR_0553|tam|trans-aconitate	tam	44.6733	33.4567	7	7	29431	methyltransferase Tam|264 AA	3073.67	1619.88	3093.12	1997.01	1907.62	4186.38	2010.97	1580.82	3188.1	2677.37	4457.12	3228.87	4522.64	6026.93	4512.57	5028.19	5394.59	6980.06	1577.51	565.849	129.224	251.855	382.536	212.996	180.229	1091.53	370.309	281.037	318.068	104.502	655.734	1202.48	454.975	179.906	629.651	220.937	650.231	20.8961	3885.45	2148.63	4843.43	2267.8
MMAR_0554|MMAR_0554|sulfatase|466	MMAR_0554	40.4167	21.3633	8	7	50723	AA	1823.28	1086.12	2611.06	1457.41	2678.14	4385.49	1138.08	2279.93	2599.82	2390.01	3716.9	3819.46	1453.96	805.711	788.935	912.944	1790.46	1317.92	2820.57	72.4059	571.287	159.219	120.549	378.781	199.593	452.043	294.32	788.183	202.017	356.939	89.3104	285.885	171.501	77.753	527.011	147.553	81.2754	6.17247	2071.18	1738.06	2548.63	2699.15
MMAR_0555|MMAR_0555|oxidoreductase|217	MMAR_0555	2.03667	13.89	3	3	24166	AA	402.719	138.677	376.193	311.092	145.839	547.613	238.673	234.556	1490.05	632.443	1072.52	1262.75	1230.61	1898.12	1361.97	1717.31	353.883	950.262		213.051	39.2327	55.2827	268.4	77.8349	144.502	150.128	204.97	881.262	95.8485	406.39	543.374	236.882	221.974	538.946	312.06	132.056	96.641		748.885	385.56	799.657	786.923
MMAR_0556|MMAR_0556|conserved	MMAR_0556	0	40	2	2	8981	hypothetical membrane protein|86 AA									299.444	323.473	311.241	216.16	181.581	413.139	359.726	321.696	254.747	400.793										61.4413	37.241	13.2834	51.1167	140.762	55.0482	21.5554	138.103	147.838	90.9079		277.095	323.473	356.017	216.16
MMAR_0557|MMAR_0557|conserved	MMAR_0557	24.9967	47.5	8	7	17414	protein|161 AA	13447.2	6004.69	12499.3	17536.5	13589.3	10179.7	9791.06	6508.39	11980	4711.12	9067.86	5253.84	12774.2	8758.65	3194.21	7985.7	6507.5	11126.1	3565.84	512.805	3661.5	1954.17	3760.18	129.574	5599.34	433.526	991.124	976.231	651.684	127.708	676.082	990.027	964.652	356.35	281.977	538.952	441.098	303.517	10644.9	5357.9	10897.8	8785.4
MMAR_0559|MMAR_0559|conserved	MMAR_0559	5.68333	16.2067	4	3	22396	exported protein|219 AA	702.721	274.21	463.414	644.622	379.024	759.334	351.117	307.421	228.512	374.973	279.293	295.555	368.057	611.404	465.291	347.397	308.212	440.257	186.966	76.3267	30.6664	262.755	92.1503	52.9483	68.3643	48.9719	157.949	127.343	263.789	274.477	67.6363	180.869	403.902	38.971	255.899	117.531	267.068	54.0351	413.148	324.591	394.321	375.715
MMAR_0560|MMAR_0560|conserved	MMAR_0560	20.59	51.23	9	8	18231	hypothetical protein|163 AA	14963.5	10914.1	13250	5815.49	8407.97	12864.4	9356.28	9097.85	17189.3	16343.2	17022.8	12986.4	15075.9	14172.1	7554.7	15373.4	13081.2	12622.1	8952.03	362.136	372.546	666.478	609.936	519.366	590.659	1365.18	121.746	658.846	311.955	565.607	304.35	512.4	1400.76	321.911	659.251	593.102	336.185	571.009	15078	13628.7	14298.3	9251.29
MMAR_0561|MMAR_0561|conserved	MMAR_0561	24.6067	32.03	14	10	44923	hypothetical protein|410 AA	6419.09	4562.65	9249.38	7023.38	9895.09	9330.11	5271.79	7286.49	7335.33	9131.61	8098.12	6991.9	7488.82	8784.28	5974.53	7307.61	4960.61	5868.83	13922.8	514.681	158.511	562.743	218.101	515.927	380.329	192.387	512.484	572.476	2320.04	1736.87	1378.37	548.493	386.936	293.851	580.527	261.271	364.967	386.859	6238.34	6847.13	7738.78	9312.7
MMAR_0563|MMAR_0563|conserved	MMAR_0563	0	2.3	2	1	47841	hypothetical transmembrane protein|479 AA									841.521	591.398	203.851	361.692	166.635	714.465	354.223	980.912												140.208	93.654	158.774	92.1968	36.7641	221.515	153.061	242.463				841.521	591.398	203.851	361.692
MMAR_0564|MMAR_0564|conserved	MMAR_0564	0	26.56	3	2	13977	hypothetical protein|129 AA									1232.83	1256.97	1377.21	1403.56	623.04	943.291	1142.38	1291.06	487.179	439.672										102.435	111.593	92.068	35.6284	844.994	47.3963	19.1275	474.945	40.1472	226.045		860.002	1256.97	908.441	1403.56
MMAR_0565|MMAR_0565|conserved	MMAR_0565	4.69	9.76333	3	2	24379	membrane protein|240 AA	2078.96	761.987	1438.07	1761.08	1238.71	1887.74	728.81	907.922				84.8031	64.0849	78.7033		133.967	392.317	354.591	923.246	114.806	140.594	274.621	1025.01	225.217	27.1969	229.365	131.791				14.1315	23.1892	11.8803		18.8145	18.7661	201.467	93.9266	1235.64	761.987	896.33	923.044
MMAR_0566|MMAR_0566|conserved	MMAR_0566	10.88	33.3333	13	9	35958	hypothetical protein|340 AA	6840.72	6046.05	12319.2	10872.7	9256.23	11166.6	7178.14	9360.23	6249.28	7347.14	9346.58	9674.9	6257.17	5601.65	5038.39	5032.92	6636.02	6438.62	7333.73	380.375	1475.39	139.203	539.952	2924.81	1029.32	193.524	3407.85	83.0235	419.293	408.395	1437.37	409.581	523.848	616.444	394.506	463.177	268.193	1187.5	6575.34	6696.6	9368.15	9293.77
MMAR_0567|MMAR_0567|beta-1,3-glucanase	MMAR_0567	40.2433	30.9333	8	8	32109	precursor|293 AA	8203.69	7791.11	9259.01	4694.02	8719.12	11509	6005.22	9181.38	41347.2	32390.3	31582	22872.6	37156.3	41765.9	28355.3	48654.9	34634.3	34252.2	7936.06	597.389	321.82	136.581	230.212	655.056	485.988	142.964	517.787	1405.08	1523.79	717.137	724.552	2018.31	395.209	618.898	1136.28	149.019	876.839	283.74	28061.7	20090.7	25031.1	11834.2
MMAR_0569|MMAR_0569|conserved	MMAR_0569	26.14	5.42	2	2	52860	hypothetical transmembrane protein|499 AA	388.016	168.48	386.377	333.555	313.577	247.303	224.457	345.967									2519.41	1210.25		110.917	8.63557	12.2655	12.9144	21.6975	164.625	25.5572	19.2695									286.488	702.779		1453.71	168.48	798.315	333.555
MMAR_0570|MMAR_0570|carbohydrate	MMAR_0570	0	4.93	2	2	49551	kinase|481 AA	192.446	332.714	7017.41	3929.6	5719.03	284.816	1629.48	1430.61	493.056	485.034	921.558	513.621	1170.51	1448.66	920.211	1676.75	266.058	181.573	593.038	27.1735	160.515	857.63	1778.56	346.999	58.3808	202.698	70.3452	476.531	288.418	77.5374	43.6407	491.048	176.427	173.317	50.7017	174.42	84.3213	55.931	317.186	408.874	2706.85	1678.75
MMAR_0571|MMAR_0571|mannitol	MMAR_0571	3.36	6.06667	2	2	51622	dehydrogenase|468 AA	243.691	246.609	360.982	371.817	346.367	494.559	581.11	323.905	517.521	543.559	820.68	671.835	783.617	597.798	560.085	637.119	1639.36	1853.33	1169.87	102.269	17.1953	112.595	336.798	56.9791	80.1248	33.2649	282.918	108.43	29.2748	11.4371	239.984	194.22	294.041	221.933	155.525	160.256	71.9987	1603.66	800.19	395.084	1011.66	737.839
MMAR_0572|MMAR_0572|PE-PGRS	MMAR_0572	0	2.66	1	1	40453	family protein|490 AA									210.845	94.0326	114.962	117.105	87.1883	83.2922	121.448	130.5												189.994	13.3448	37.8112	76.2748	52.176	17.2527	120.315	105.346				210.845	94.0326	114.962	117.105
MMAR_0573|MMAR_0573|conserved	MMAR_0573	0	5.83	2	2	38892	hypothetical membrane protein|361 AA									1362.98	1183.9	1543.38	1887.76	1150.63	2518.67	1520.74	2929.95												224.943	451.427	710.115	1522.6	263.813	1305.64	204.969	757.912				1362.98	1183.9	1543.38	1887.76
MMAR_0574|MMAR_0574|conserved	MMAR_0574	22.3133	14.8467	5	5	41599	hypothetical protein|367 AA	1310.17	367.726	1731	1078.46	586.916	2507.11	618.767	765.217	519.9	787.321	920.776	983.708	465.562	479.931	317.747	454.521	632.711	856.54	3463.76	452.919	125.703	392.86	677.676	328.787	36.3578	513.717	25.7731	26.7907	43.5277	121.464	288.126	53.8395	28.4023	114.524	20.1239	205.032	8.98737	222.344	820.926	577.523	1169.44	1841.97
MMAR_0575|MMAR_0575|conserved	MMAR_0575	29.7767	26.8233	4	4	27273	hypothetical hydrolytic protein|257 AA	1967.39	1022.02	2234.86	2059.16	1863.88	2328.71	1161.71	1657.67	1127.2	2724.26	1920.4	1769.94	1660.62	1413.93	1294.13	1012.88	1950.95	2582.89	758.394	163.376	376.017	109.417	362.163	83.4069	1092.36	140.929	182.63	118.398	257.284	115.126	452.855	221.157	281.425	370.911	67.8453	468.717	377.361	81.9643	1681.85	1873.14	2246.05	1529.17
MMAR_0576|MMAR_0576|monooxygenase|862	MMAR_0576	0	6.85	5	4	93655	AA	93.9808	111.112	237.498	225.299	292.007	321.805	170.353	314.501	132.199	149.104	134.716	133.783	220.277	241.3	229.37	135.362	187.515	236.205	942.242	32.7838	26.1832	42.4656	28.2066	124.924	6.3503	34.6549	101.426	66.956	31.2732	19.7846	33.304	163.723	50.6499	73.0464	89.2327	17.2525	20.6512	309.726	137.898	130.108	202.806	433.775
MMAR_0577|MMAR_0577|conserved	MMAR_0577	0	2.05	1	1	38941	integral membrane transport protein|392 AA															2969.13																			388.541
MMAR_0578|aroB_1|3-dehydroquinate	aroB_1	0	4.125	2	2	43959	synthase AroB_1|401 AA									1689.8	632.526	686.74	922.222	566.271	812.789	7282.31	820.21	333.974	319.406	91.9783									1160.08	23.2224	37.6917	104.737	249.134	23.2498	853.718	49.0474	101.976	61.3206	4.30452	1011.89	632.526	503.073	507.1
MMAR_0579|MMAR_0579|dehydrogenase|253	MMAR_0579	0	3.57	2	1	27127	AA									679.936	2699.84	2129.16	2688.28	274.068	494.114	333.44	277.069												535.96	536.07	445.576	101.107	179.664	38.3002	367.863	24.7295				679.936	2699.84	2129.16	2688.28
MMAR_0586|MMAR_0586|conserved	MMAR_0586	0	2.48	1	1	44253	hypothetical protein|405 AA									178.699	253.89	245.392	206.556	516.057	578.915	674.583	563.596												99.1367	118.718	167.39	94.6159	38.2413	59.2159	152.705	71.5709				178.699	253.89	245.392	206.556
MMAR_0587|MMAR_0587|short-chain	MMAR_0587	19.9	31.72	6	6	25259	type dehydrogenase/reductase|249 AA	3142.96	2096.33	2598.95	2537.9	2142.58	3376.94	1854.74	1601.31	1823.69	4733.98	2987.72	1877.13	1744.66	1748.9	2267.03	1230.55	6322.3	3323.87	4348	386.977	33.6232	1402.71	603.536	309.881	626.671	392.333	89.8235	359.743	1650.17	568.366	492.478	189.487	307.968	765.121	169.568	145.497	725.082	344.728	3762.98	3415.16	2970.18	2921.01
MMAR_0588|MMAR_0588|hypothetical	MMAR_0588	0	33.96	1	1	5765	protein|54 AA													57.0702	181.858	75.0969	325.59																7.71785	44.0033	27.4157	106.79
MMAR_0593|MMAR_0593|hypothetical	MMAR_0593	4.91	9.47	4	4	47173	protein|434 AA	470.537	362.656	539.032	608.292	633.301	800.795	672.511	345.8	1572.96	732.026	417.417	551.352	1009.82	303.064	380.034	303.014				176.09	7.3258	287.52	169.119	213.954	252.006	36.8277	145.413	508.495	368.276	145.21	85.0061	456.119	101.248	111.828	415.736				1021.75	547.341	478.225	579.822
MMAR_0594|MMAR_0594|hypothetical	MMAR_0594	0	9.39333	2	2	24471	protein|221 AA	414.446	286.784	275.514	435.527	554.566	254.015	314.14	210.075	150.383	148.271	194.449	133.296	264.681	124.751	216.047	360.178	115.125	189.965	355.4	146.539	36.5491	177.761	44.4967	44.8037	183.766	92.0261	115.115	4.28025	21.0241	44.6269	21.8817	328.268	18.2095	131.105	313.688	63.4441	15.173	99.3119	226.651	217.528	219.976	308.075
MMAR_0598|pcp|pyrrolidone-carboxylate	pcp	36.81	46.8467	7	6	23185	peptidase, Pcp|223 AA	2697.04	1826.1	2752.63	3140.06	2756.94	2629.73	1479.55	1838.58	6006.83	5582.35	4701.23	4250.2	6127.53	11029	5668.55	12515.8	11013.6	9384.2	3572.27	239.141	327.824	195.866	269.006	193.746	330.305	211.471	176.855	798.726	224.29	811.205	1247.53	1270.18	680.565	178.785	801.11	947.396	687.604	328.588	6572.47	3704.23	5612.69	3654.18
MMAR_0600|dcd|deoxycytidine	dcd	24.31	42.63	9	9	20639	triphosphate deaminase, Dcd|191 AA	14767.2	10230.8	19702.4	11323.4	18189.1	24624.6	8712.21	19251.4	13506.1	8422.34	9344.63	5926.92	13472.8	17001	12629	19348.2	18871.7	17305	24713	544.116	181.233	483.486	106.691	521.517	511.282	1146.68	176.112	1603.59	399.113	886.96	692.853	622.48	1000.89	1104.59	237.046	3846.39	925.042	2419.19	15715	9326.56	15450.7	13987.8
MMAR_0601|MMAR_0601|conserved	MMAR_0601	9.37	6.95	4	3	54971	hypothetical membrane protein|562 AA	523.302	329.309	733.204	892.371	1110.88	857.055	511.219	472.954												230.502	106.733	312.62	112.178	126.736	138.825	93.6861	58.9487												523.302	329.309	733.204	892.371
MMAR_0603|udgA|UDP-glucose	udgA	0	2.25	1	1	47598	dehydrogenase UdgA|445 AA									718.627	879.89	785.265	1039.4	617.867	469.776	9656.65	439.046												19.8752	144.753	89.0073	85.397	7.15788	35.1433	626.432	15.353				718.627	879.89	785.265	1039.4
MMAR_0604|MMAR_0604|conserved	MMAR_0604	9.98333	17.26	5	4	27268	hypothetical protein|252 AA	2270.56	1386.94	5190.63	5140.83	6411.17	5111.52	3020.65	6656.92	862.57	1284.7	2060.51	1291.19	1067.9	654.698	587.733	504.095	1395.98	1179.15	905.473	266.285	500.81	1147.47	145.721	330.476	1969.08	670.855	291.499	296.307	33.6908	73.3152	147.292	201.681	36.5313	352.754	77.5829	481.99	371.22	395.718	1509.7	1335.82	2810.1	2445.83
MMAR_0605|MMAR_0605|conserved	MMAR_0605	26.9767	58.06	10	7	13218	protein|125 AA	11128	6126.88	18368.8	8079.36	22752.5	9943.11	7039.35	15601.8	9390.26	7452.56	9591.05	4009.09	9610.21	8554.52	3842.31	12551.7	12248.1	10302.5	6718.04	1104.14	3309.27	1366.2	8569.02	929.406	6066.92	5034.31	357.837	2573.54	1914.56	3035.66	480.391	3945.1	1452.43	209.882	2450.35	266.207	1729.93	840.632	10922.1	6789.72	12754.1	6268.83
MMAR_0606|rmlA|alpha-D-glucose-1-phosphate	rmlA	28.22	39.2333	10	9	31729	thymidylyl-transferase, RmlA|289 AA	9794.63	2252.02	8901.57	8378.62	6578.36	8993.28	4294.31	6390.1	6502.02	14232	12046.8	10964.8	11993.5	12282.5	11749.3	9310.63	14905.1	17035.3	8399.61	521.752	534.508	479.846	335.501	358.676	1414.65	440.414	196.066	481.207	1838.56	3287.74	368.835	1401.31	1234.43	733.668	1161.57	2009.03	856.792	1095.06	10400.6	8242	12661.2	9247.67
MMAR_0609|MMAR_0609|PE-PGRS	MMAR_0609	0	1.32	1	1	86324	0																	148.994	143.574																		35.4248	13.4963		148.994		143.574
MMAR_0610|aspC|aspartate	aspC	57.0767	49.96	22	18	47630	aminotransferase AspC|430 AA	4973.03	1338.01	10974.8	6124.38	9052.66	10687.9	4757.74	7951.32	15286.1	18393.3	23177.4	19330.3	17313.8	15450.5	9091.45	12138.1	10324.5	14912.5	20053.7	565.98	441.516	1393.51	1075.48	1300.57	971.439	828.832	585.868	405.729	111.001	2500.73	1233.07	1061.44	871.609	1027.98	1010.84	296.058	663.636	2099.37	10194.5	9865.65	16354.9	15169.5
MMAR_0611|MMAR_0611|iron-sulphur-binding	MMAR_0611	58.7467	38.2433	39	33	104373	reductase|986 AA	22809.8	10784.8	18607.9	24155.2	20372.6	23703.2	9453.73	13804.4	31768	20788.1	27951.3	29247.6	34020.4	37583.6	19762.8	39016.8	18796.6	28120.1	11612.4	696.71	1460.93	2080.03	1826.79	1666.54	625.975	156.288	902.421	1195.74	963.849	646.291	1204	819.945	944.196	457.784	928.81	1335.75	381.602	430.698	24458.1	15786.4	24893.1	21671.7
MMAR_0612|MMAR_0612|transcriptional	MMAR_0612	5.74	8.48667	5	4	84431	regulatory protein|818 AA	757.484	587.591	1185.36	1167.42	1215.26	920.235	1154.99	759.839	625.802	902.581	982.768	886.127	723.624	712.39	682.004	487.021	630.893	912.064	741.604	143.342	99.7818	507.755	178.838	327.324	234.287	251.255	586.144	172.015	120.117	128.394	253.464	65.4435	118.793	269.034	28.2212	74.1743	229.939	95.3827	671.393	745.086	1026.73	931.715
MMAR_0614|iniB|conserved	iniB	0	5.07	2	2	85851	hypothetical membrane protein, IniB |1000 AA			85.4431	419.335	180.149	73.7886	77.5682	219.038	488.826	354.695	298.226	256.97	219.984	324.984	138.147	323.061		69.1553	3728.35			17.9999	37.5322	17.6379	44.6446	3.54291	55.6298	213.734	179.79	180.099	56.9697	147.79	165.524	13.6518	102.651		12.6386	442.326	488.826	354.695	150.941	1468.22
MMAR_0615|iniA|conserved	iniA	12.92	18.2067	10	9	67659	hypothetical protein IniA|618 AA	1447.47	950.579	1613.82	1297.01	1362.16	1971.97	1735.74	1022.89	21210.9	23588.6	17204.7	22723.5	20740.4	18761.7	11190.8	12652.2	31695.3	29193.7	7025.69	399.237	19.5517	115.776	251.762	545.023	382.961	95.6293	352.364	9232.74	1821.33	908.859	966.481	1816.24	3816.67	525.599	3051.17	15943.2	3727.39	884.207	18117.9	12269.6	16004.1	10348.7
MMAR_0616|iniC|isoniazid	iniC	26.3533	34.48	17	14	52806	inductible protein IniC |494 AA	1657.49	977.844	2330.45	2137.62	1387.26	3083.5	1748.46	1482.76	4390.6	4434.63	4877.61	3036.62	5629.66	5382.36	3985.76	3955.32	2672.03	6113.7	1992.01	190.315	355.851	101.127	589.371	86.3576	304.763	401.262	61.2031	143.249	97.2049	287.366	771.839	475.263	110.55	180.944	294.605	228.307	966.212	677.953	2906.7	2706.23	4440.59	2388.75
MMAR_0617|MMAR_0617|conserved	MMAR_0617	15.6167	20.21	9	8	61658	protein|613 AA	2543.18	2719.08	4939.12	2354.54	2821.24	4464.27	1855	3124.83	4862.56	2341.08	4352.91	6079.24	3922.12	4615.72	3540.74	5504.58	1792.7	3185.09	2462.4	1078.37	944.35	1211	729.349	838.764	147.548	462.684	705.481	514.374	815.46	463.806	230.255	1754.44	995.869	628.36	304.267	446.726	960.277	1034.99	3066.14	2530.08	4159.04	3632.06
MMAR_0620|lpqJ|conserved	lpqJ	7.3	19.58	2	2	19651	hypothetical lipoprotein, LpqJ|190 AA									700.5	272.431	521.493	825.789	608.619	772.656	590.112	679.943												154.723	125.305	252.934	281.803	263.84	18.8478	64.6369	306.147				700.5	272.431	521.493	825.789
MMAR_0622|coxM_3|aerobic-type	coxM_3	0	7.46	4	2	31465	carbon monoxide dehydrogenase, CoxM_3|296 AA									5963.17	7915.17	6259.65	3991.44	5080.15	7281.87	2903.84	8884.25												1419.55	822.047	86.4462	769.635	532.846	891.423	723.064	2601.68				5963.17	7915.17	6259.65	3991.44
MMAR_0623|coxL_3|aerobic-type	coxL_3	0	3.22	1	1	82688	carbon monoxide dehydrogenase, CoxL_3|777 AA									1169.12	1271.52	2594.47	5530.73	1517.87	1535.99	1857.69	270.674	2576.29	856.377	1856.74									1201.7	755.502	2093.9	1041.51	261.225	1650.63	85.1472	120.117	523.493	343.328	662.054	1872.7	1271.52	1725.42	3693.73
MMAR_0630|MMAR_0630|transcriptional	MMAR_0630	8.08667	18.15	3	3	21312	regulatory protein|203 AA	264.967	177.481	285.08	463.369	354.579	454.85	359.525	391.667	202.948	334.873	372.906	370.922	268.591	264.995	154.593	397.758	306.65	415.643	184.453	45.991	18.2358	124.244	105.148	29.5195	104.054	50.175	228.391	198.779	30.2667	18.9793	47.4688	182.09	190.158	101.665	96.382	31.3987	180.624	8.13221	258.188	256.177	357.877	339.581
MMAR_0632|kdpB|high-affinity	kdpB	0	1.73	1	1	72619	K+ transport system, ATPase chain B, KdpB|694 AA									187.311	144.681	140.348	111.934	181.433	194.729	1628.58	185.259												17.0931	20.0944	21.1987	6.46098	17.5104	21.7898	805.445	15.1426				187.311	144.681	140.348	111.934
MMAR_0634|kdpD|two	kdpD	0	2.38	3	2	89903	component system response phosphate sensor kinase, KdpD|840 AA	78.035	566.328	1260.71	57.4739	785.151	2779.31	855.182	5001.03												24.2329	417.35	993.759	23.2507	1162.85	287.054	634.586	4298.99												78.035	566.328	1260.71	57.4739
MMAR_0635|kdpE|transcriptional	kdpE	0	3.1	1	1	24899	regulatory protein KdpE|227 AA	5456.62	2936.99	4912.56	6813.03	4567.51	5325.76	1687.44	3107.96	3396.19	9100.46	3627.62	2365.67	3987.04	6570.95	5345.7	4010				490.711	57.0001	295.796	120.275	123.007	397.075	363.184	312.619	417.149	1319.21	363.386	335.866	703.944	536.525	706.771	713.741				4426.41	6018.72	4270.09	4589.35
MMAR_0636|MMAR_0636|hypothetical	MMAR_0636	0	3.375	2	1	35894	protein|327 AA									3811.96	711.619	1098.34	294.296	2062.96	1577.44	1920.95	3159.37	98.9908	138.449										2512.21	163.005	119.763	24.486	1645.49	1589.48	1247.04	1404.49	15.1495	98.6518		1955.48	711.619	618.392	294.296
MMAR_0637|dnaK|chaperone	dnaK	48.2	72.9867	96	82	66365	protein DnaK|623 AA	429201	348415	453842	404824	458374	486452	305350	373719	594299	390072	409977	354612	478041	520933	327405	606302	404086	369938	466542	8256.9	17178.4	68581.3	9857.19	4121.06	2402.31	4846.37	7683.73	23151.9	18360.7	14292.7	13067.2	3002.45	10601.3	4601.2	19075.2	7389.12	14130.6	10662.1	475862	369244	411252	408659
MMAR_0638|grpE|GrpE	grpE	65.6667	39.48	10	8	22734	protein (Hsp-70 cofactor)|218 AA	17740	18545.9	17541.6	31220.4	22913.8	18130.4	11042.7	21698.6	11698.3	6408.53	6077.53	10378.4	9737.52	11937.4	5268.71	13915.3	29902.3	25543.3	32437.9	457.227	353.85	858.63	546.893	2093.52	157.462	2175.06	625.759	706.017	350.475	92.389	1950.68	492.594	520.321	213.795	1287.8	1110.62	1082.88	1017.94	19780.2	12477.2	16387.5	24678.9
MMAR_0639|dnaJ|chaperone	dnaJ	60.8633	44.5267	18	17	41571	protein, DnaJ|397 AA	29986	14566.6	26404	43779.8	33598.1	36992.2	20174.6	23518	29488.7	15812.9	18505.3	16896.9	17091.8	18312.3	5309.55	19069.8	22298.2	31154.4	35292.5	1404.78	59.7226	1527.66	962.061	903.877	1377.94	1172.89	447.322	1536.3	503.611	2482.9	2377.18	1531.42	3438.14	2290.57	3066.74	2790.42	882.04	1926.81	27257.6	15189.8	25354.5	31989.7
MMAR_0640|hspR|heat	hspR	12.7067	41.6667	4	4	14521	shock protein transcriptional repressor HspR (MerR family)|129 AA	286.014		200.481	134.957	204.75	336.049	247.562	366.369	399.13	495.873	506.75	571.238	558.677	216.754	160.692	247.61	954.45	1126.42	2185.3	33.153		137.872	76.2662	203.504	172.36	53.3385	10.9538	296.112	224.516	250.538	197.772	61.7382	56.9578	61.5645	18.3464	206.927	263.697	374.079	546.531	495.873	611.217	963.83
MMAR_0641|MMAR_0641|PPE	MMAR_0641	0	0.54	2	2	237350	family protein|2404 AA	36041.5	35532	33208.8	39058.7	56313.8	27728	31051	61798.3	33894.5	42529.2	16822.5	26515.8	62970	37553.5	41755	47955.5	42210.6	35408.1	45152.3	816.677	937.147	1159.67	47.7297	795.441	489.099	1913.62	3376.72	426.753	1986.39	802.988	848.115	5355.24	942.703	3201.05	4645.32	955.644	308.488	778.265	37382.2	39030.6	28479.8	36909
MMAR_0643|MMAR_0643|conserved	MMAR_0643	16.4033	21.6233	7	5	31431	hypothetical protein|297 AA	3523.82	987.641	2734.91	2574.83	2484.74	3951.39	1436.07	1929.58	1385.31	1311.76	1448.92	980.423	2410.52	2593.28	792.432	2316.39	4508.19	5052.12	4439.21	483.576	56.5236	417.894	1106.72	497.767	911.871	220.728	738.793	334.273	788.54	26.6924	601.111	105.224	268.599	269.88	721.046	352.143	977.274	356.607	3139.11	1149.7	3078.65	2664.82
MMAR_0644|MMAR_0644|monooxygenase|394	MMAR_0644	19.62	22.0533	7	6	43999	AA	606.539	399.095	1135.96	693.133	906.439	1424.33	875.468	956.134	115296	28617.8	55250.3	57246.2	34509.4	106421	76968.6	70872.3	709.872	1043.87	2493.46	20.5611	41.0781	121.692	69.5801	175.158	175	92.8033	196.546	2425.94	48926.6	47787.7	4283.1	58108.8	4625.41	7009.44	60879.2	133.698	209.23	129.163	38870.7	14508.4	19143.4	20144.3
MMAR_0645|clpB|endopeptidase	clpB	46.1133	55.5067	70	57	92747	ATP binding protein (chain B) ClpB|849 AA	59826.2	34301.2	53336.7	59793.1	57274.8	70358.3	38608.6	42325.9	60901.2	62251.8	63440.4	45015.7	80137.9	86036.5	48747.3	78784.3	68294.5	66619.6	66951.8	3391.98	461.069	952.326	1951.33	161.382	1126.85	725.077	1269.74	1907.34	8355.28	2906.81	2080.83	2267.31	3876.24	2735.84	16827.9	2871.93	6151.87	1692.06	63007.3	48276.5	61132.3	57253.5
MMAR_0646|echA8_1|enoyl-CoA	echA8_1	10.0133	16.0633	5	4	29710	hydratase, EchA8_1|277 AA	5470.14	3193.79	4696.67	1714.85	8069.64	8166.49	3079.41	11840.1	500.889	526.681	381.959	487.562	359.85	262.448	379.326	217.464	13644	11707.8	2703.71	1002.08	211.867	2951.42	825.434	284.272	119.549	561.983	664.097	131.484	150.663	133.045	39.6727	46.5489	40.659	82.8514	37.9233	702.779	184.16	2178.67	6538.36	1860.24	5595.47	1635.37
MMAR_0647|MMAR_0647|conserved	MMAR_0647	10.06	45.1867	17	13	32236	secreted protein|285 AA	15911.4	6275.93	15785.6	16733.8	14341.3	18363.4	7113.52	12164	13548.1	10910.5	13906.3	15746.7	17014.4	16068.5	10644	16369	7985.62	8772.87	9534.7	520.633	375.789	1401.77	1434.63	1381.38	3477.44	1033.93	1642.8	1807.91	2952.62	3266.44	6114.95	2409.66	2220.84	625.334	1011.07	1202.97	24.2581	1134.44	12481.7	8593.22	12821.6	14005.1
MMAR_0648|MMAR_0648|ketoacyl	MMAR_0648	3.28667	14.0067	4	3	26898	reductase|258 AA	9165.75	4106.62	8513.79	6504.9	5086.48	11405.7	3257.16	5835.89	4360.27	4124.27	4901.94	4939.81	5294.41	5357.07	3519.17	4985.1	4374.86	5039.43	3235.92	315.411	728.381	244.577	336.622	3959.88	833.372	1494.08	144.201	396.216	653.585	838.038	224.135	758.634	441.14	521.38	833.055	149.897	92.5854	199.058	5966.96	4115.44	6151.72	4893.54
MMAR_0649|pyrE|orotate	pyrE	15.6533	47.67	11	8	18787	phosphoribosyltransferase PyrE|180 AA	23167.9	11857	25985.7	14891.2	17511.6	27025.9	15611.6	20002.2	40660.5	33292	32843	23965.1	36910.4	47385.6	30169.8	35922.2	68522.8	68059	40562.1	426.934	330.845	464.843	1406.56	1047.1	734.677	1095.53	841.442	3300.43	3517.94	5551.68	2462.99	1130.17	1395.13	1573.68	8729.54	1915.75	532.983	2727.18	44117.1	22574.5	42295.9	26472.8
MMAR_0650|MMAR_0650|conserved	MMAR_0650	0	8.25	2	2	31192	membrane protein|298 AA									381.069	428.223	479.005	259.511	328.306	197.09	279.435	274.682	4179.75	1758.96	409.519									472.959	74.2433	138.683	44.9301	101.65	23.6988	54.9192	163.486	99.4064	148.935	6.41159	2280.41	428.223	1118.98	334.515
MMAR_0651|MMAR_0651|RNA	MMAR_0651	5	16.8233	3	2	23355	methyltransferase|215 AA	1140.09	245.846	1284.05	481.353	418.754	2711.25	339.87	424.33	447.912	1191.35	1407.73	784.655	524.225	583.617	602.385	537.023	853.67	904.125	464.122	416.995	16.8881	1014.71	45.7122	330.04	2145.45	18.8021	446.831	106.793	111.692	195.357	132.39	62.1812	80.6953	125.098	29.3811	399.055	359.379	284.597	813.889	718.599	1198.63	576.71
MMAR_0652|secE2|protein	secE2	88.6667	75.5867	7	6	8026	transport protein SecE2|72 AA	54867.2	27870	50847.7	40346.2	32602.9	66155.3	36329.5	41563.1	36121.9	24688.8	32867.4	25611.4	43208.2	90155.8	37219.4	73037.8	64687.3	62584.2	45992.6	1305.78	594.493	1201.02	507.684	147.544	432.035	509.583	4956.3	884.554	476.434	1246.91	438.109	2042.38	827.686	751.347	450.529	1006.57	1426.35	1182.19	51892.1	26279.4	48766.4	37316.7
MMAR_0653|MMAR_0653|transcriptional	MMAR_0653	3.565	9.035	3	2	33896	regulatory protein (probably LysR-family)|322 AA	338.542	328.917	498.667	389.669	632.879	640.829	479.537	764.415									525.96	710.104	1456.83	35.055	21.9659	61.9593	77.5182	53.1746	120.55	32.0282	31.1787									89.7316	57.8521	285.848	432.251	328.917	604.385	923.248
MMAR_0654|MMAR_0654|conserved	MMAR_0654	17.28	29.1133	10	7	40778	hypothetical protein|388 AA	1483.57	1080.22	2426.19	2402.47	1707.25	2575.18	1790.81	1343.74	1607.01	908.625	1932.56	1230.9	2441.91	2662.69	1611.56	1726.14	2652.56	1900.11	1045.49	743.46	7.76892	603.249	637.318	270.41	518.624	114.052	491.828	846.011	187.408	224.764	189.023	309.116	54.4048	361.171	12.5633	448.816	687.594	336.939	1914.38	994.421	2086.29	1559.62
MMAR_0655|coxM|carbon	coxM	34.3433	30.97	11	9	31478	monoxyde dehydrogenase (medium chain), CoxM|297 AA	5152.88	1518.96	3406.51	5811.11	5026.83	11846.2	3445.91	3974.02	7339.14	3830.61	8817.4	6886.04	9041.95	12544.1	5714.04	11681.4	2189.04	8873.49	10468.3	122.734	59.1528	3120.01	363.891	132.407	1570.35	185.774	1565.29	639.739	424.343	1113.55	750.551	1593.49	610.263	427.728	693.892	387.718	547.184	1136.6	4893.69	2674.79	7032.47	7721.8
MMAR_0656|coxS|carbon	coxS	34.24	61.8767	9	7	17267	monoxyde dehydrogenase (small chain), CoxS|161 AA	2039.2	1753.64	3837.04	4035.73	3222.5	4667.47	2044.46	3436.86	3659.36	1450.83	3607.42	2174.21	4815.16	7475.75	1622.93	7358.76	1175.09	5907.63	4389.72	485.163	477.441	244.939	196.615	941.503	1195.76	503.382	746.624	430.526	715.55	275.776	609.929	737.8	203.65	611.998	96.3122	100.378	1309.61	800.991	2291.22	1602.23	4450.7	3533.22
MMAR_0657|coxL|carbon	coxL	51.8933	42.42	36	32	85549	monoxyde dehydrogenase (large chain), CoxL|797 AA	7255.96	2836.47	8775.49	10648.3	7141.83	11090.3	4444.7	7825.64	19090.9	6098.66	15908.7	15869.4	13176.7	15168.2	2839.2	16484.2	6690.96	14851.4	17184	472.825	268.699	383.805	404.451	685.352	124.464	249.899	182.254	1287.18	1375.79	522.029	1191.95	167.633	2057.44	964.371	1606.73	5434.81	632.503	1553.49	11012.6	4467.57	13178.5	14567.2
MMAR_0658|MMAR_0658|conserved	MMAR_0658	0	5.1	1	1	29693	0																	91.6912	73.1824	355.632																	48.7802	7.21047	88.3745	91.6912		73.1824	355.632
MMAR_0660|MMAR_0660|membrane	MMAR_0660	0	10.16	2	2	31692	oxidoreductase|293 AA	155.645	90.4483	157.907	110.2	135.804	188.971	191.907	202.559	244.086	253.126	435.369	341.601	1013.21	536.898	264.377	1267.92	896.863	1212.08	304.239	77.1437	15.55	90.014	3.61251	6.98245	104.399	5.97257	15.1376	48.057	18.0733	323.057	56.131	544.843	384.417	4.71528	671.661	180.347	386.035	82.7073	432.198	171.787	601.786	252.013
MMAR_0661|MMAR_0661|membrane	MMAR_0661	127.873	46.8767	9	8	23995	oxidoreductase|225 AA	38594.9	16616.9	30293.8	45184.4	31545.1	40326.9	19165.1	21737.9	33851.9	27083.5	29853.8	23480.7	37234.3	41571.7	14262	33946.1	39102.6	51305.5	53234.7	2115.56	963.144	619.318	1317.07	1335.16	1429.86	1883.88	1430.91	1112.7	830.577	1850.34	718.919	1459.95	2417.78	1116.49	3053.78	1315.92	708.283	1801.16	37183.1	21850.2	37151	40633.3
MMAR_0662|MMAR_0662|protein	MMAR_0662	0	4.49	2	2	43254	containing vWA domain|402 AA	265.991	417.977	1102.75	363.308	1571.72	1553.08	612.517	2108.15									6164.45	9821.12	3912.89	49.4293	20.1284	717.379	9.01798	1160.31	220.162	41.3045	1368.34									7127.54	682.445	2273	3215.22	417.977	5461.94	2138.1
MMAR_0663|eutC|ethanolamine	eutC	19.8433	29.05	6	6	26886	ammonia-lyase light chain, EutC|258 AA	5822.4	2067.89	6138.2	6638.06	6469.82	7120.7	1868.65	3686.81	4406.06	7011.58	5215.85	3568.3	6234.67	6173.35	2883.15	4776.01	6144.03	7171.78	5059.52	563.621	44.4534	562.395	510.363	336.631	72.912	608.257	371.949	368.7	768.13	1148.5	463.439	518.914	760.973	317.153	921.171	392.043	315.543	574.457	5457.49	4539.74	6175.28	5088.62
MMAR_0664|eutB|ethanolamine	eutB	44.7	17.63	6	6	49525	ammonia-lyase large subunit, EutB|470 AA	2541.09	2109.45	3419.87	4308.8	4224.07	4057.05	2780.6	3073.06	2454.67	4227.9	3998.96	3912.07	2390.56	540.642	884.7	452.909	3326.89	3948.4	1004.19	724.483	159.457	414.782	141.141	410.025	224.839	495.567	301.027	192.85	279.99	156.868	67.1225	396.607	187.581	425.155	78.2166	338.724	315.469	198.019	2774.22	3168.67	3789.08	3075.02
MMAR_0665|MMAR_0665|ethanolamine	MMAR_0665	0	2.9	3	2	49863	transporter|484 AA									228.896	289.188	193.624	295.748	155.158	119.357	274.833	125.951												20.2487	77.3164	136.627	29.194	78.9532	47.967	205.068	32.1159				228.896	289.188	193.624	295.748
MMAR_0666|cya_1|membrane-anchored	cya_1	20.8267	14.44	5	5	47600	adenylyl cyclase Cya_1|442 AA	304.148		342.384	493.176	449.573	274.647	258.922	413.205	1427.11	1033.25	994.542	1036.81	1205.72	1021.3	472.513	912.174	854.009	1198.28	1286.25	82.6601		129.333	135.307	131.234	70.7073	44.2639	98.7239	413.995	77.2588	244.824	639.29	454.404	396.3	62.2125	246.218	120.138	271.984	402.749	861.757	1033.25	845.067	938.745
MMAR_0667|MMAR_0667|glycosyl	MMAR_0667	19.1467	25.4267	8	8	40864	hydrolase|372 AA	2637.75	712.509	2720.08	2082.17	2585.08	3808.49	906.029	3136.9	6534.15	7355.52	6130.09	7118.94	6808.52	5727.06	3948.79	5982.68	2469.01	3716.96	2091.02	98.7989	235.271	157.303	590.502	149.628	33.5414	245.64	287.995	605.806	426.983	2284.43	295.639	341.273	566.672	344.165	1320.57	605.158	562.086	528.327	3880.3	4034.01	4189.04	3764.04
MMAR_0668|MMAR_0668|conserved	MMAR_0668	7.19333	7.53667	2	2	25008	transmembrane protein|231 AA					88.4028	44.6777		105.134	4240.61	2680.97	3430.64	2672.8	3832.68	3861.89	2089.73	4650.74	2121.88	2995.7	945.701					2.17998	5.49336		39.2839	465.179	586.401	334.615	866.716	130.162	133.122	1084.08	309.398	488.821	119.459	62.2036	3181.24	2680.97	3213.17	1809.25
MMAR_0669|fba|fructose-bisphosphate	fba	14.0567	73.9333	48	45	36631	aldolase, Fba|345 AA	144482	110000	162261	136816	161174	200488	113421	148837	334722	321134	378860	388002	347161	428125	257132	464723	374549	418176	100599	3788.16	3427.92	2523.28	3181.91	935.87	3093.54	3339.37	3028.86	17186.5	9885.69	9686.12	4887.17	33678.6	14971.4	2072.49	6089.5	25603.7	19986.5	1144.83	284584	215567	319766	208472
MMAR_0670|mgtE|Mg2+	mgtE	0	3.25	1	1	49369	transport transmembrane protein MgtE|463 AA	348.968	203.522	359.57	509.136	321.856	177.711	301.69	379.079	303.175	547.133	420.975	602.191	156.031	259.924	250.488	199.189	237.324	271.601	482.638	38.0645	24.7535	161.274	9.16092	207.886	98.6701	22.6383	154.787	79.68	196.112	91.8925	168.21	76.1557	18.5279	64.7691	86.8875	144.111	114.491	136.501	296.489	375.328	350.716	531.322
MMAR_0671|MMAR_0671|conserved	MMAR_0671	21.85	28.29	5	5	29464	membrane protein|272 AA	3876.53	2665.73	5023.9	6489.37	5587.61	4910.27	1362.35	3040.06	136.628	199.505	265.049	233.617	181.952	158.984	86.3345	118.261		64.5995	1155.18	2090.94	1384.37	430.718	356.623	689.321	1561.63	843.79	927.864	34.1363	54.8075	39.035	77.1507	92.5509	39.3407	29.5077	53.7941		7.06339	439.436	2006.58	1432.62	1784.52	2626.06
MMAR_0672|MMAR_0672|conserved	MMAR_0672	28.96	22.3833	3	3	15064	protein|141 AA	1782.28	888.599	1670.9	1354.66	2252.72	2174.39	678.811	967.077	3193.87	2659.92	3431.82	3575.41	4052.92	5871.78	2734	6267.8	10355.6	8925.07	3153.43	174.591	262.614	113.718	219.21	27.3169	38.8144	165.176	178.065	244.116	219.39	229.164	165.466	176.693	780.141	135.855	167.779	857.584	385.134	184.262	5110.58	1774.26	4675.93	2694.5
MMAR_0673|MMAR_0673|conserved	MMAR_0673	16.7033	21.8267	6	4	27746	hypothetical protein|253 AA	668.355	133.046	553.591	382.6	391.04	1256.46	634.479	709.72	5537.7	3597.15	5044.03	4432.99	5189.11	6150.52	4197.46	5066.08	2379.19	2715.72	631.98	23.9397	31.8889	186.551	235.379	44.0499	46.9975	131.381	119.728	108.315	3524.84	392.363	857.797	753.861	505.471	462.397	1086.57	309.551	280.174	109.141	2861.75	1865.1	2771.11	1815.86
MMAR_0675|MMAR_0675|hypothetical	MMAR_0675	0	24.44	1	1	4990	protein|46 AA									225.016	333.755	271.193	504.188	197.019	142.735	781.239	151.714												67.8863	140.628	229.282	268.654	60.6099	5.7447	1020.57	18.605				225.016	333.755	271.193	504.188
MMAR_0679|MMAR_0679|conserved	MMAR_0679	0	11.56	2	2	24447	0																	2826.2	2811.13																		484.839	214.673		2826.2		2811.13
MMAR_0680|purA|adenylosuccinate	purA	15.6467	48.84	26	22	46690	synthetase PurA|433 AA	34474	24620.8	42142.8	26406.3	42438.1	51305.7	25014.6	48784.4	78783.1	71887.2	61076.1	66364.4	69000	59665	42057.5	65342.2	71252.6	46981.6	61100.1	1789.54	2600.36	647.817	1299.26	603.987	1697.31	2269.16	2165.78	5999.18	867.364	20659	2594.89	2352.2	505.817	1140.84	2638.29	5165.93	1211.55	7673.11	61503.2	48254	50066.9	51290.3
MMAR_0681|MMAR_0681|conserved	MMAR_0681	33.1133	16.8933	5	5	23354	hypothetical protein|220 AA	10378.9	4856.5	11305.3	9510.11	10215.5	11610.9	5032.38	6871.79	9692.29	7553.17	6740.91	3965.93	9570.01	9921.34	5627.94	8545.87	8879.37	8915	2605.56	267.35	318.668	300.9	122.323	373.217	277.232	699.375	539.489	13.6804	493.614	671.683	523.83	472.153	525.193	544.327	2073.51	300.344	200.689	105.001	9650.2	6204.83	8987.08	5360.53
MMAR_0686|purT|formate-dependent	purT	15.6567	53.9333	21	19	46024	phosphoribosylglycinamide formyltransferase PurT|446 AA	22424.8	18794.3	24027	29265.8	27410.3	22533.6	16850.9	19418.2	29481.1	24837.8	30681.5	28379	28450.5	30322.6	19707.1	28876.2	26982.5	28795.1	33834.4	540.514	328.506	1266.73	642.947	292.585	411.867	417.993	150.792	732.137	2741.62	1208.7	362.998	5016.34	1282.08	881.765	1039.1	1072.15	105.389	1518.78	26296.2	21816	27834.6	30493.1
MMAR_0687|MMAR_0687|conserved	MMAR_0687	17.94	36.62	3	3	15033	hypothetical protein|143 AA	3099.79	1637.02	3698.13	3712.24	2693.16	1968.05	2426.16	2184.23	5581.08	6887.83	7714.95	6353.19	7934.46	9393.61	5777.34	7105	6226.22	7438.52	887.99	260.323	740.759	195.687	394.403	195.616	172.103	441.187	155.516	318.649	374.743	245.194	355.367	434.795	480.811	752.786	559.981	2157.58	840.227	87.4472	4969.03	4262.42	6283.87	3651.14
MMAR_0688|metZ|O-succinylhomoserine	metZ	14.5033	26.4533	9	8	44070	sulfhydrylase, MetZ|413 AA	5900.01	3725.92	7049.67	7054.6	7189.97	8180.07	3155.81	5071.33	5146.11	5696.07	5899.2	4920.44	5133.52	4530.62	2875.63	4775.98	3847.71	3816.57	5991.83	975.38	295.569	1051.06	1732.14	383.794	130.504	293.979	1118.73	741.26	644.71	881.935	173.988	686.644	363	204.897	464.641	215.465	373.602	186.117	4964.61	4711	5588.48	5988.96
MMAR_0689|ndh_1|NADH	ndh_1	14.5033	44.23	22	19	50730	dehydrogenase Ndh_1|472 AA	20353.1	11041.8	16940.2	19177	16534.5	20981.7	12955.6	11865.5	8043.82	8589.31	10546.5	5757.68	10479.3	6898.72	4326.1	7866.67	9103.55	15807	6128.22	958.266	1349.32	442.386	1051.52	895.378	1526.69	490.844	399.978	1646.95	1453.87	774.288	434.182	1083.41	528.04	879.352	1629.12	814.507	947.239	756.737	12500.1	9815.55	14431.2	10354.3
MMAR_0691|MMAR_0691|conserved	MMAR_0691	0	5.48	3	2	72328	hypothetical protein|658 AA									658.502	709.766	426.158	575.499	516.218	2286.09	1072.83	1494.65												132.156	243.541	132.135	436.988	322.925	1565.13	800.629	1627.89				658.502	709.766	426.158	575.499
MMAR_0693|panD_1|aspartate	panD_1	0	13.7867	2	2	18290	decarboxylase, PanD_1|163 AA	139.551	75.1183	240.648	279.76	234.873	414.315	225.869	196.893	994.033	480.857	562.469	358.7	1240.37	476.131	836.867	1002.72	344.674	909.215	1207.87	7.1463	8.02782	36.0776	18.2412	118.964	25.2893	24.363	93.7902	389.397	17.2206	238.333	351.173	252.445	286.996	657.355	528.646	180.326	45.5621	893.692	492.753	277.988	570.777	615.442
MMAR_0694|MMAR_0694|conserved	MMAR_0694	3.56333	5.02667	4	3	55379	hypothetical protein|505 AA	498.369	134.58	717.228	472.94	527.533	852.99	496.053	748.952	7102.41	5487.71	6342.37	2110.84	1600.95	1136.29	517.404	521.731	237.626	263.23	114.588	61.2755	11.203	251.111	21.4401	143.438	185.79	53.9915	132.984	843.308	420.114	303.996	3353.44	1367.97	1591.09	139.174	216.143	84.07	115.216	1.63875	2612.8	2811.14	2440.94	899.456
MMAR_0695|MMAR_0695|conserved	MMAR_0695	4.51333	20.2167	4	3	22209	hypothetical secreted protein|217 AA	181.66	665.063	229.682	933.963	199.467	705.626	815.577	456.154	674.578	588.143	589.507	494.493	568.286	148.096	498.678	411.508	2763.32	775.575	513.923	32.2909	479.17	88.3527	52.0828	120.836	184.774	29.893	146.744	319.346	316.212	294.796	207.033	78.1472	26.326	24.8566	25.3685	169.412	81.4796	210.501	1206.52	626.603	531.588	647.46
MMAR_0696|lpqK|Conserved	lpqK	1.32667	14.5267	5	4	44556	lipoprotein, LpqK|414 AA			157.492	129.4	263.193	253.297	92.1386	189.361	782.064	1346.14	1071.38	1069.53	679.302	665.725	1363.19	1142.06	851.718	976.724	1155.12			23.0641	16.466	24.9203	35.2605	14.7694	97.0694	421.444	80.0815	329.186	119.876	191.266	284.9	23.6084	376.767	371.973	743.12	626.546	816.891	1346.14	735.199	784.682
MMAR_0697|MMAR_0697|acyl-CoA	MMAR_0697	5.33667	27.66	9	8	42217	dehydrogenase |383 AA	871.873	634.039	793.95	770.666	873.001	1171.05	696.611	610.188	2659.43	3007.32	3015.92	2016.18	3324.72	2748.2	1813.82	2177.19	1789.6	2144.62	2030.4	155.369	137.219	131.267	94.9442	93.814	182.891	262.553	315.949	145.089	201.794	272.585	992.446	295.261	175.284	352.181	235.006	191.988	315.97	831.792	1773.63	1820.68	1984.83	1605.75
MMAR_0698|fadE7|acyl-CoA	fadE7	42.8867	53.5867	22	20	42426	dehydrogenase FadE7|396 AA	28136.5	26010.3	26509.7	5619.63	13318.2	30924.3	16581.3	26093	54358.3	40849.8	40148.2	35754.6	43279.9	45096.1	31943.4	48130.5	36898.7	34864.6	26702.8	1535.99	983.903	791.53	1884.67	275.844	1040.14	1738.39	1224.59	2572.59	1610.87	806.842	2152.17	2265.01	2132.74	674.055	550.975	1054.58	1690.61	1311.42	39797.8	33430	33840.9	22692.3
MMAR_0701|MMAR_0701|conserved	MMAR_0701	0	4.21	2	2	40272	hypothetical oxidoreductase|369 AA									103.963	114.717			200.817	274.794	179.41	235.651	1770.88	1449.07	1801.19									36.7956	8.91017			33.7421	14.0757	46.6714	138.631	761.834	370.673	239.807	937.423	114.717	1449.07	1801.19
MMAR_0702|MMAR_0702|monooxygenase-like	MMAR_0702	0	6.18333	2	2	39579	hypothetical protein|373 AA	251.693	470.464	342.429	181.775	266.177	598.645	253.271	1137.06					85.5645	160.419	7175.45	164.55	360.251	519.925	447.345	83.4476	72.4008	239.712	115.101	44.9618	373.134	222.481	833.861					18.013	41.7011	97.8775	18.1246	75.4872	65.2598	60.4942	305.972	470.464	431.177	314.56
MMAR_0703|MMAR_0703|FMNH2-utilizing	MMAR_0703	9.46333	11.1367	3	3	48882	oxygenase|444 AA	2164.99	2252.2	3472.08	3079.87	2471.35	4155.16	2192.61	2247.78	654.011	471.039	559.443	797.99	817.429	934.786	626.543	1029.82	250.019	312.255	290.453	583.181	71.0341	420.309	455.833	1962.94	319.29	572.15	1600.9	323.413	111.552	149.134	140.029	278.623	95.4475	194.815	87.3628	205.067	187.341	139.747	1023.01	1361.62	1447.93	1389.44
MMAR_0704|mmpL1|conserved	mmpL1	0	2.09	2	2	105033	transmembrane transport protein MmpL1|959 AA									1579.25	1241.44	2086.06	2679.87	3416.26	1515.46	3260.94	327.291												569.408	368.69	683.253	771.566	2486.33	551.151	2525.06	136.69				1579.25	1241.44	2086.06	2679.87
MMAR_0706|fadD30|fatty	fadD30	16.1733	20.8267	11	9	64221	acyl-AMP ligase FadD30 |590 AA	3476.99	1145.85	3495.92	2390.99	2553.33	4220.38	1462.81	2378.56	5695.76	2132.56	4631.29	3537.14	6063.26	5246.78	5479.85	4387.2	4049.24	6497.84	3200.56	702.105	423.021	1233.38	142.437	41.6038	149.056	274.356	617.835	381.879	778.024	1024.69	108.025	916.179	372.368	1176.37	424.985	442.474	345.783	803.848	4407.33	1639.21	4875.02	3042.9
MMAR_0707|pks6|polyketide	pks6	5.42333	1.88	6	4	252285	synthase Pks6|2415 AA	1412.37	4533.56	1568.89	2789.51	1600.59	8367.04	878.338	3047.55	9037.75	5721.86	6590.3	5090.81	8421.96	9473.26	5857.02	10340.4	159.182	214.27		285.326	56.6779	124.825	2286.97	128.664	658.872	123.217	105.102	457.53	499.127	153.803	282.977	122.844	574.494	329.723	406.371	22.1821	67.2228		3536.43	5127.71	2791.15	3940.16
MMAR_0708|MMAR_0708|beta	MMAR_0708	24.7533	27.8667	9	6	26982	lactamase-like protein|251 AA	6800.68	2918.84	6759.96	3996.09	4859.5	8651.75	2313.43	5350.22	6614.76	7002.09	7276.01	6042.96	7906.87	5171.6	4538.87	4754.13	3275.91	3758.57	2743.35	345.294	112.022	289.416	454.63	433.256	452.223	372.128	303.037	244.074	260.274	279.207	1019.99	165.369	951.476	155.197	986.199	485.24	111.304	583.034	5563.78	4960.47	5931.51	4260.8
MMAR_0709|fgd1|F420-dependent	fgd1	58.08	74.0067	31	28	37249	glucose-6-phosphate dehydrogenase Fgd1|337 AA	97898.3	60895.8	92135	102917	89724.8	115014	57083.5	78806.6	63755.3	67620	55821.8	28807.9	68846	68334.2	47619.5	67768.6	63152.2	67856.4	16256.1	1766.17	1542.42	1455.33	1256.63	2321.14	9250.02	1243.88	5804.48	1979.47	1301.85	603.589	488.94	1533.58	1731.67	1355.43	1027.16	1523.62	927.717	539.616	74935.2	64257.9	71937.8	49326.9
MMAR_0710|pta|phosphate	pta	12.2667	44.1867	27	23	73165	acetyltransferase Pta|695 AA	19931.5	8363.68	12608	12998.6	13656.9	19058.2	6760.68	9619.99	15394.9	23561.2	19800.9	17975.4	25620.6	27498.5	15808.4	25541.4	27195.3	26328.8	16427.9	906.547	2258.96	2841.92	894.76	1230.73	2093.05	1897.1	416.012	4687.64	2912.58	1145.77	6067.09	2446.31	607.156	6457.51	3622.24	5058.36	5503.67	2182.26	20840.6	15962.5	19579.2	15800.6
MMAR_0711|ackA|acetate	ackA	90.5933	49.83	17	15	41617	kinase AckA |389 AA	9602.58	6174.94	10162.7	7988.84	9503.54	12376.6	4076.73	8369.17	24078.8	23345.9	17529	13866.3	23039.9	23674.8	14570	26722.3	18343.8	15067.4	13137.8	684.083	1813.49	476.464	595.047	434.868	822.011	562.765	208.21	359.517	1055.42	180.555	1367.28	194.314	504.348	541.224	114.977	255.583	328.304	2197.31	17341.7	14760.4	14253	11664.3
MMAR_0713|pknG|serine/threonine-protein	pknG	15.6267	19.86	15	12	83291	kinase PknG|768 AA	2140.29	1264.36	3459.45	3234.82	4080.46	3740.23	1465.6	2405.37	3974.22	1659.07	2577.52	2617.32	4179.71	2716.18	2702.33	2852.82	1651.22	2476.79	6555.68	788.248	788.653	354.431	432.566	1189.7	1085.77	597.249	511.758	344.801	190.778	1228.39	300.184	179.312	550.668	137.633	511.986	564.431	492.951	992.634	2588.58	1461.71	2837.92	4135.94
MMAR_0714|glnH|glutamine-binding	glnH	13.6633	10.1633	4	3	35655	lipoprotein GlnH|329 AA	155.537	154.454	375.192	392.393	344.585	265.216	248.751	93.3553	3264.62	1253.38	1894.68	2483.99	1941.57	2395.09	1354.73	2581.96	1230.85	1777.13	720.319	20.2711	29.6115	156.919	22.0503	142.114	124.34	30.9643	31.8756	136.84	232.485	695.273	297.589	388.145	158.598	695.124	13.808	490.686	478.496	82.8056	1550.34	703.917	1349	1198.9
MMAR_0715|MMAR_0715|conserved	MMAR_0715	4.83	12.6033	3	3	47423	hypothetical membrane protein|440 AA	176.477	141.121	191.868	208.168	152.982	173.367	200.144	101.681	1616.51	920.178	1026.35	1191.02	972.518	1431.77	1257.43	1371.93	588.163	1387.47	1276.49	10.4639	9.4811	18.3929	77.3547	53.6496	39.5392	15.5123	25.042	450.248	107.277	198.198	446.587	441.652	209.547	411.266	207.137	181.776	579.291	116.397	793.715	530.649	868.563	891.893
MMAR_0716|mutT3|mutator	mutT3	0	8.695	2	2	22706	protein MutT3|208 AA									54.508	309.258	364.474	238.857	75.0639				258.066	433.785	293.577									1.04	46.1563	45.524	81.5883	26.9067				200.644	63.7463	13.9438	156.287	309.258	399.129	266.217
MMAR_0717|thiE|thiamine-phosphate	thiE	13.5633	34.6933	9	7	23033	pyrophosphorylase ThiE |221 AA	3565.11	1885.3	5310.3	4095.94	5181.52	4647.63	1878.96	3206.62	4824.52	3822.23	5153.04	4184.61	6551.88	6051.41	3207.82	6276.57	2411.77	3662.71	2664.75	276.006	621.286	256.444	134.355	516.007	149.876	238.99	194.695	1693.03	534.845	134.605	869.437	540.566	372.519	860.888	715.221	713.526	1497.57	139.432	3600.47	2853.76	4708.68	3648.43
MMAR_0718|thiO|thiamine	thiO	6.94	23.4033	8	7	36049	biosynthesis oxidoreductase ThiO|340 AA	31261.9	18394.7	44025.2	13226.8	24158.7	38893.9	29210.6	34819.2	3427.24	2764.9	2790.61	3561.1	2125.43	2413.43	2579.1	1691.78	2348.78	3694.4	3889.44	1928.07	13786.8	1180.39	1906.86	2154.96	327.818	1656.61	358.824	681.478	480.889	157.773	721.641	892.837	851.032	1110.94	731.273	919.624	217.096	923.638	12346	10579.8	16836.7	6892.46
MMAR_0720|thiG|thiamin	thiG	23.5933	36.3633	8	7	26937	biosynthesis protein ThiG |265 AA	2354.46	1616.33	2377.73	2414.73	3600.4	3078.6	1747.58	2296.26	2702.73	5676.66	4820.31	7870.95	2861.85	1921.29	1835.42	1411.63	9414.82	7102.96	7292.39	338.816	554.846	840.938	50.2673	187.656	176.768	148.623	269.775	218.742	629.688	380.496	1787.91	506.203	242.785	142.18	353.171	4329.82	267.437	1166.47	4824	3646.5	4767	5859.36
MMAR_0721|MMAR_0721|conserved	MMAR_0721	5.27333	13.7333	3	3	28224	hypothetical hydrolase|268 AA	129.108		103.8	5142.23	2782.46	2692.78	2265.11	1557.85	289.429	531.824	715.768	793.555	395.162	156.603	239.359	143.796	514.962	577.004	912.198	10.1984		39.7927	4292.83	2966.27	4414.14	1871.9	2539.75	164.23	325.658	184.428	301.233	113.341	122.261	109.986	51.1658	189.909	91.0342	96.0606	311.166	531.824	465.524	2282.66
MMAR_0722|MMAR_0722|conserved	MMAR_0722	18.91	39.08	5	4	18067	hypothetical protein|175 AA	28834	18526.2	21501.6	24691.8	21963.9	23217.5	19281.8	17091.6	2198.87	9923.84	5279.86	8257.43	2752.84	5917.18	5186.91	4054.8	12801.3	8456.98	13945.4	1010.06	548.555	764.579	2072.9	1579.78	435.942	797.025	1410.94	270.173	1176.22	282.764	2281.93	1368.95	448.179	32.2263	1976.08	717.277	552.517	780.281	14611.4	14225	11746.1	15631.6
MMAR_0724|MMAR_0724|conserved	MMAR_0724	0	21.82	3	2	11514	hypothetical membrane protein|111 AA	99803.6	42759.1	67659.3	20521.1	27788.1	81818.5	33899.9	62384.5	40346.1	16787.5	22686.2	24074.8	27523.6	42651.7	24737.9	40449.8	43639.1	69784	47718.8	1794.44	721.567	2523.56	55.0739	115.31	3786.41	830.345	4959.3	414.876	190.565	881.835	241.282	1353.05	594.215	680.593	1409.89	154.399	761.172	451.694	61262.9	29773.3	53376.5	30771.6
MMAR_0726|lpqL|lipoprotein	lpqL	14.4833	32.0733	14	12	52919	aminopeptidase LpqL|504 AA	6725.28	3519.27	6087.25	6070.2	5887.81	7958.06	2891.74	5463.13	7863.89	3904.93	5439.57	5142.75	6287.39	6622	6892.06	8519.48	5033.11	7347.09	5830.76	711.932	250.253	239.015	868.843	134.064	121.845	395.777	580.235	443.218	115.979	434.386	126.315	528.328	2305.31	712.619	667.692	670.497	639.422	273.015	6540.76	3712.1	6291.3	5681.24
MMAR_0727|lpqL_1|lipoprotein	lpqL_1	19.6233	31.9733	12	11	50306	aminopeptidase LpqL_1|491 AA	2550.58	2118.34	4383.08	3597.86	4873.38	4274.72	2260.54	4126.89	3820.97	2851.37	3126.56	2927.34	3506.56	4103.66	1537.06	4348.97	2917.25	4229.29	2849.35	390.763	318.308	201.377	718.824	705.159	861.553	107.691	918.932	419.165	403.126	369.158	336.69	300.444	153.527	229.753	276.336	580.381	52.6001	217.345	3096.26	2484.85	3912.98	3124.85
MMAR_0728|lpqM|lipoprotein	lpqM	17.8067	30.5833	13	11	53430	peptidase LpqM|498 AA	4855.85	2915	5797.4	5161.64	5617.19	8487.58	3025.06	5007.73	9357	4635.54	7161.6	9234.04	11226.3	12024.7	6628.39	12826.7	5129.79	7644.26	5995.99	656.27	458.155	790.462	203.674	249.764	498.226	129.849	983.746	692.922	343.849	994.13	453.497	642.845	617.278	844.87	4257.66	413.076	197.416	417.265	6447.55	3775.27	6867.75	6797.22
MMAR_0729|MMAR_0729|conserved	MMAR_0729	0	1.11	2	1	112456	transmembrane transport protein|1079 AA									478.834	9491.54	613.143	9994.5	953.078	1851.37	6715.87	1848.38												278.419	15751.7	178.549	16996.9	259.454	2240.29	10274.7	2514.49				478.834	9491.54	613.143	9994.5
MMAR_0733|MMAR_0733|conserved	MMAR_0733	20.4333	43.76	8	7	21899	hypothetical protein|212 AA	3213.66	1690.88	3541.26	5230.4	5194.92	5747.78	2282.59	4986.78	11378.3	11123.1	9567.49	8849.49	11240.9	9833.87	7614.5	9021.5	24983.7	18944.5	6047.68	429.333	434.128	1366.48	709.323	201.563	301.219	1282.54	341.487	1715.52	1661.86	1592.03	232.806	1471.57	449.533	1356.21	1818.44	2245.73	1096.48	158.842	13191.9	6406.99	10684.4	6709.19
MMAR_0734|thiD|phosphomethylpyrimidine	thiD	17.7167	35.03	8	7	28506	kinase ThiD |276 AA	2302.07	1781.64	2700.31	1561.88	2783.79	2359.34	1503.28	2160.6	5595.08	8160.64	7467.94	7370.24	6293.04	7454.48	3729.05	7478.19	7727.39	5148.78	2282	245.758	238.23	323.797	247.515	520.836	289.282	375.469	238.327	551.057	650.03	495.221	908.038	428.843	254.89	750.637	438.58	609.797	1069.18	258.522	5208.18	4971.14	5105.68	3738.04
MMAR_0735|thiC|thiamine	thiC	31.1133	64.9567	38	33	59418	biosynthesis protein ThiC|547 AA	83962	39613.1	67295.3	50696.7	59573.4	73984.8	36350.7	47289.2	73038.6	66633.9	57787.2	46729	53328.9	47972.2	30070.5	46520.7	69356.3	68887.6	51928.2	5452.22	11114.9	7908.9	1837.17	3894.15	1143.22	3511.29	6168.73	364.352	2110.41	2974.35	5261.27	1626.95	3383.3	2236.06	2660.73	6960.2	2140.19	7170.18	75452.3	53123.5	64656.7	49784.7
MMAR_0736|MMAR_0736|conserved	MMAR_0736	6.7	20.96	4	3	28363	hypothetical regulatory protein|257 AA	388.057	144.874	243.088	388.425	309.95	204.214	190.777	315.298	2363.27	4480.88	4367.17	3071.97	2930.78	3444.08	2209.97	2815.7	2528.36	3158.08	1977.56	125.939	18.7087	198.09	19.4667	26.4191	85.9576	28.9964	21.1761	814.183	1789.28	1268.78	417.295	633.107	345.738	284.881	399.116	997.498	795.429	236.159	1759.9	2312.88	2589.44	1812.65
MMAR_0738|MMAR_0738|two-component	MMAR_0738	11.5033	4.76333	6	5	136350	sensor and regulator |1288 AA	108.667		152.086	93.6766	118.29	209.699	92.7471	207.987	3241.53	2468.89	2727.05	2583.84	4104.79	5178.41	2604.59	5012.96	1178.97	1374.23		16.1565		14.3332	13.0265	13.0296	41.5096	31.4517	161.486	45.9759	170.162	200.279	278.757	459.538	826.162	490.547	311	220.222	201.711		1509.72	2468.89	1417.79	1338.76
MMAR_0739|MMAR_0739|conserved	MMAR_0739	0	13.04	1	1	10151	hypothetical protein|93 AA	178.06		271.008	185.354	317.066	385.76	210.035	165.712									1518.72	345.421	2242.49	66.4929		82.1908	164.041	8.84235	107.455	30.2938	169.28									411.604	61.2322	794.761	848.391		308.214	1213.92
MMAR_0740|ctpH|metal	ctpH	9.08	10.4533	12	10	159442	cation transporting p-type ATPase CtpH|1538 AA	6633.1	2954.21	4928.53	7420.68	4772.97	7787.3	2773.07	3768.68	4128.66	3872.65	4130.72	3503.37	4941.83	4564.46	3712.31	3207.94	976.29	2363.24	1671.11	1787.14	484.873	297.499	659.6	1086.95	572.807	140.841	904.348	386.689	56.5932	251.247	506.529	238.441	193.942	358.45	443.615	88.4377	61.7038	93.252	3912.68	3413.43	3807.5	4198.39
MMAR_0741|MMAR_0741|transmembrane	MMAR_0741	30.3033	40.9933	6	5	14240	protein|149 AA	16800.7	12491.3	12626	29568	17232.9	16599.5	7333.76	9791.77	27440	20874.7	13297	17755.8	16624.8	17379	9484.47	21611.2	15005.4	13064.4	22285.2	1107.37	172.451	2660.94	2004.14	1154.39	552.449	1085.18	260.278	2431.8	3664.78	906.504	538.986	834.983	734.126	450.863	153.326	153.746	511.016	1518.8	19748.7	16683	12995.8	23203
MMAR_0742|xthA|exodeoxyribonuclease	xthA	38.4533	45.7733	13	11	30338	III protein XthA|277 AA	1122.15	1694.13	5707.79	2906.73	5760.67	5982.27	2671.48	7142.49	5652.12	9755.75	13468.6	11835.2	5388.93	3871.18	2726.87	1765.28	10820.4	8507.79	16763.2	264.432	488.93	420.307	270.457	162.407	585.621	600.315	1064.07	954.188	3112.82	556.524	1049.62	653.379	2693.63	1070.7	840.006	446.598	2946.01	622.78	5864.9	5724.94	9228.07	10501.7
MMAR_0743|MMAR_0743|conserved	MMAR_0743	5.96	9.73	2	2	31625	hypothetical protein|299 AA	419.147		441.204	586.825	352.116	570.144	266.209	511.889	428.408	372.957	205.156	286.814	215.853	624.904	379.604	437.459	388.717	334.862	221.178	68.0402		125.44	224.026	118.39	77.6143	21.2185	30.9262	567.104	269.073	86.7416	101.613	123.283	623.398	540.451	535.503	157.549	73.4132	11.5507	412.091	372.957	327.074	364.939
MMAR_0744|def|polypeptide	def	8.64333	35.3633	7	6	20925	deformylase Def|198 AA	5441.31	4346.05	12301.1	8846.56	12214.8	16273.1	5418.8	10716.9	9265.23	7741.74	9185.79	7619.86	10198.5	14277.4	8342.2	13639.4	8324.51	7519.86	3229.58	3185.57	438.271	448.214	296.485	899.998	1301.62	166.824	464.006	324.872	965.404	4.89546	580.799	227.942	213.29	467.253	858.829	358.814	31.9222	591.263	7677.02	6043.9	9668.93	6565.33
MMAR_0745|MMAR_0745|conserved	MMAR_0745	0	18.63	2	2	11694	hypothetical protein|103 AA	993.848	217.154	293.856	208.099	317.501	798.074	327.226	475.864	187.571	263.838	123.4	88.7	119.211	126.495	169.676	364.532	848.777	1113.61	710.795	365.658	59.1488	80.6784	74.4683	192.329	282.751	125.6	310.335	18.4495	180.367	11.157	14.1988	47.1576	33.1814	50.6932	226.047	56.568	200.321	376.319	676.732	240.496	510.288	335.865
MMAR_0746|MMAR_0746|tuberculin	MMAR_0746	53.05	23.54	3	3	16710	related peptide|161 AA	3468.12	2449.66	4613.43	6129.11	6572.03	5466.3	2614.28	4932.07	3162.28	4069.86	5254.82	8517.24	1931.12	769.591	454.81	710.776	2635.89	2462.98	12345.8	281.746	208.516	196.904	161.985	63.2148	139.418	56.4254	227.596	592.787	353.049	390.962	269.256	342.401	136.899	95.6608	420.649	228.759	214.809	424.41	3088.76	3259.76	4110.41	8997.38
MMAR_0747|sodC|periplasmic	sodC	23.88	50.56	10	9	23643	superoxide dismutase [Cu-Zn] SodC|239 AA	46592.7	20080	30167.4	30627.8	25794.6	41972.3	22119.7	29257.7	46807.5	31097.1	36439	47317	39302.3	38402	19825.8	46535.5	20576.9	33871.8	25192.2	4446.15	362.903	1267.5	396.773	744.226	1006.92	1760.54	2502.44	1960.88	3037.98	2472.42	1052.52	1680.33	1175.71	166.828	1443.06	4469	1443.16	635.99	37992.4	25588.5	33492.7	34379
MMAR_0748|MMAR_0748|conserved	MMAR_0748	7.41667	35.5067	12	11	42503	hypothetical protein|384 AA	11573.1	7038.59	10371.5	7303.93	10501.8	15909.9	6592.38	12155.1	22145.6	22828.9	23832.1	28297.3	17682.5	15179.7	11133.2	14991.7	20386.6	18052.1	17028	1750.39	17.7205	1363.85	800.616	1678.31	2045.14	526.987	254.232	1079.83	65.5781	1647.21	588.86	315.776	1534.07	446.498	497.59	2016.09	1564.5	1731.42	18035.1	14933.7	17418.6	17543.1
MMAR_0749|MMAR_0749|transcriptional	MMAR_0749	20.68	34.2333	8	7	24986	regulatory protein (GntR-family)|224 AA	4489.52	1382.69	3381.47	739.317	1617.97	4334.67	1637.04	2354.49	2315.24	1471.02	1407.42	1299.25	2055.29	3125.15	2056.91	3097.99	4064.17	3975.75	3948.58	1185.18	151.183	112.72	243.049	371.954	215.033	810.309	359.982	265.357	390.749	181.416	333.148	723.878	500.076	92.1249	499.665	938.631	838.146	132.918	3622.97	1426.85	2921.54	1995.72
MMAR_0751|MMAR_0751|conserved	MMAR_0751	25.5533	26.1467	4	4	23741	hypothetical protein|219 AA	1141.56	286.745	1255.87	1531.19	1490.08	1466.75	562.478	540.504	1416.19	1361.83	1142.57	1850.24	3009.62	4110.73	2375.36	4799.72	3109.13	3840.03	2478.25	319.056	14.4854	235.876	168.959	142.747	132.681	77.1239	94.082	306.648	203.991	421.125	542.599	479.88	474.407	271.314	609.025	283.212	754.259	361.78	1888.96	824.286	2079.49	1953.23
MMAR_0752|MMAR_0752|conserved	MMAR_0752	3.81333	27.44	18	14	75060	ATPase|725 AA	2012.62	2266.27	2677.13	2398.82	2338.56	3398.97	3062.97	2325.45	2821.55	1536.42	2700.07	2810.69	4378.33	4249.31	4079.18	2954.14	2788.71	3147.11	2410.67	982.713	97.5559	641.201	250.485	294.403	382.543	520.52	559.445	720.173	457.954	862.504	372.458	646.224	728.72	286.895	483.159	436.711	338.699	166.431	2540.96	1901.34	2841.44	2540.06
MMAR_0754|psd|phosphatidylserine	psd	28.9033	61.8067	14	13	25147	decarboxylase Psd|241 AA	4044.97	3201.19	10127.7	3401	11156	9706	6917.7	13463.3	17658.4	19570.8	21128.5	17443.1	22115.1	21758.9	13008.1	18441.1	16590.2	26226.5	5544.2	283.507	184.433	715.433	705.596	133.757	546.59	58.6361	750.722	1783.44	1099.04	2001.57	506.099	1366.52	737.692	670.923	877.156	130.5	556.332	171.828	12764.5	11386	19160.9	8796.11
MMAR_0756|moeA2|molybdopterin	moeA2	14.6067	37.4067	10	9	41483	biosynthesis protein MoeA2|402 AA	7431.05	2802.89	6284.13	8305.08	5803.07	9175.52	4582.98	4626.03	12674.6	6473.41	8970.78	7569.78	8809.35	10313	4778.14	9680.99	8524.37	9543.24	7399.63	648.476	1246.83	442.769	569.754	445.774	1221.99	262.299	461.272	492.25	3541.64	2174.78	1499.55	1707.59	1603.98	744.276	1498.86	1048.88	453.933	338.994	9543.33	4638.15	8266.05	7758.16
MMAR_0757|MMAR_0757|dehydrogenase/reductase|313	MMAR_0757	30.2	52.35	16	15	33264	AA	7491.77	1780.83	9008.51	11492.2	9226.83	11707.1	4171.23	5833.57	15763.5	20551	12408.6	8262.35	12338	12811.3	5570.75	8684.01	12164.1	13108.8	6636.94	598.385	93.7054	1345	195.724	475.55	352.374	264.575	752.325	3517.11	861.086	7165.93	5621	557.123	3885.47	1650.73	2868.54	591.855	283.551	603.499	11806.5	11165.9	11508.6	8797.15
MMAR_0759|groEL2|60	groEL2	11.63	80.16	112	90	56530	kDa chaperonin 2 GroEL2|542 AA	1.10983e+06	672810	1.03292e+06	1.02825e+06	889756	1.15358e+06	790831	841075	796148	1.02011e+06	995141	1.00576e+06	748251	775959	661023	747340	938605	908311	1.12681e+06	74147.8	49188.4	38392.3	93746.8	109611	53373.8	46027.2	21576.7	58597	33901.2	21052	35178	38050.8	11907.2	6364.38	8761.58	16051.2	32581.7	119369	948195	846458	978792	1.0536e+06
MMAR_0760|MMAR_0760|conserved	MMAR_0760	20.54	56.8467	6	4	13435	hypothetical protein|130 AA	8160.65	3228.7	9442.08	10957.3	7185.74	10929.2	3549.92	5745.69	9963.85	5165.84	10650.1	4235.25	11933.5	14881.9	5967.04	12270.9	9337.75	8961.12	11971.8	2666.43	225.374	1245.86	509.137	1987.03	3472.3	1010.04	1459.31	3756.38	2533.01	1607.62	2355.18	4019.75	836.992	2868.04	2713.09	1042.95	1235.9	3847.65	9154.08	4197.27	9684.42	9054.76
MMAR_0761|PPE10|PPE	PPE10	0	2.46	2	1	47109	family protein|489 AA	801.662	101.052	1534.93	201.283	188.04	726.246	332.213	501.397												542.64	16.1043	405.772	89.6622	108.647	823.985	99.3943	355.788												801.662	101.052	1534.93	201.283
MMAR_0762|MMAR_0762|D-AMINO	MMAR_0762	22.1367	23.9967	13	11	62025	acid aminohydrolase|583 AA	1510.6	1058.08	1574.68	1295.67	1290.12	1790.59	1378.83	872.478	50200.1	30052.3	37222.8	40129.8	40373.9	62630.5	17479.5	57655.8	3868.58	4776.5	2912.71	412.227	117.577	556.854	838.483	625.081	565.908	197.599	75.7842	1650.29	5827.66	3586.21	12515.5	6356.87	962.534	3359.35	13562.3	93.9248	133.835	335.154	18526.4	15555.2	14524.7	14779.4
MMAR_0763|MMAR_0763|conserved	MMAR_0763	11.8133	33.92	4	4	18641	hypothetical protein|172 AA	90.9302	121.293	241.599	192.045	416.156	286.774	294.107	205.338	1124.03	1367.19	2084.58	1935.48	1568.74	1666.59	1131.36	1592.45	6116.28	4869.01	2392.46	32.8558	29.2387	49.5688	87.8003	250.686	107.483	40.4562	196.677	38.7227	9.93307	231.973	188.206	144.967	635.88	216.949	196.294	762.82	425.478	258.628	2443.75	744.244	2398.4	1506.66
MMAR_0764|MMAR_0764|conserved	MMAR_0764	11.4533	9.81333	2	2	29667	secreted protein|283 AA	253.75	241.079	398.195	294.247	414.006	295.031	160.559	281.293	430.185	564.553	565.579	503.731	326.241	323.608	162.8	337.886	217.532	391.038	327.902	82.8064	87.8497	32.9356	15.0861	11.7252	117.691	29.7534	47.4988	107.524	25.8422	62.9893	87.7991	108.719	63.5538	55.0816	29.5478	24.2715	146.295	50.0433	300.489	402.816	451.604	375.294
MMAR_0765|MMAR_0765|conserved	MMAR_0765	15.8233	40.66	7	6	23962	membrane protein|233 AA	1741.52	1552.17	5507.65	2937.31	5779.51	5060.34	2480.44	5386.56	2318.9	2184.16	2222.63	2546.86	4403.92	4296.04	2880.63	5009.31	1131.13	1744.33	2334.02	407.59	379.39	474.082	525.805	1035.15	65.0345	344.167	253.665	436.354	279.748	954.335	367.482	494.408	568.918	425.869	204.502	221.125	361.898	707.733	1730.52	1868.17	3158.2	2606.06
MMAR_0766|sigK|alternative	sigK	15.1667	36.1867	8	6	20832	RNA polymerase sigma factor SigK|188 AA	1215.68	1318.84	1738.85	1512.12	2403.31	2960.01	1629.23	1687.42	822.909	577.21	910.723	736.494	1285.74	1757.71	1050.01	2567.13	1359.57	2516.25	1109.99	275.13	389.798	158.788	341.217	588.055	331.683	975.992	116.082	151.3	219.664	241.873	68.1529	377.748	705.577	234.182	169.414	308.805	216.282	384.029	1132.72	948.025	1721.94	1119.53
MMAR_0771|mmpL5_2|conserved	mmpL5_2	3.57	2.00333	2	2	105733	transmembrane transport protein MmpL5_2|966 AA	317.722	252.876	137.956	374.182	102.835	303.52	333.498	101.752	1459.11	1260.3	950.1	676.837	1107.37	2103.02	1743.75	1436.89	274.039	371.904		41.0347	25.6912	109.532	33.6471	50.2008	30.034	7.95227	73.3765	228.457	45.8929	287.962	318.365	246.551	501.568	66.1911	593.962	36.4342	119.616		683.624	756.589	486.653	525.509
MMAR_0772|mmpS4_2|conserved	mmpS4_2	0	11.51	1	1	15213	membrane protein MmpS4_2|140 AA	95.6431		158.376		102.213	155.133		174.628	374.438	196.271	418.631	254.5	429.126	317.267	1146.54	726.585	457.421	333.489	213.848	24.5322		27.8648		7.05194	48.8922		36.2891	67.5375	154.136	298.87	179.074	187.647	107.997	34.2417	136.296	29.9229	166.578	26.1129	309.167	196.271	303.499	234.174
MMAR_0774|MMAR_0774|conserved	MMAR_0774	0	16.89	1	1	16057	membrane protein|149 AA									374.98	157.715	253.962	262.135	309.967	273.126	206.465	299.753												92.1376	30.9082	111.177	23.1788	75.7723	9.31228	28.0326	34.7119				374.98	157.715	253.962	262.135
MMAR_0775|MMAR_0775|conserved	MMAR_0775	0	2.28	2	2	109939	transmembrane transport protein - MmpL family|1009 AA	177.434	134.389	262.62	206.414	157.834	208.228	178.936	251.353												24.7073	8.8497	29.252	23.7332	103.869	118.457	44.0265	11.3458												177.434	134.389	262.62	206.414
MMAR_0777|MMAR_0777|conserved	MMAR_0777	9.65667	45.8633	8	7	17023	secreted protein|150 AA	21560.2	9495.86	26210.3	32954.2	24752.4	26532.8	18806	19495.7	8117.76	12518.6	9693.75	10118.9	9563.94	12869.7	14251.3	9251.37	22542.7	18223.9	13786.3	915.965	1700.85	720.809	821.951	1044.93	502.204	761.218	1269.03	582.146	522.852	923.448	192.89	644.668	240.109	2255.31	617.557	916.571	505.936	1099.92	17406.9	11007.2	18042.6	18953.1
MMAR_0778|echA2|enoyl-CoA	echA2	45.7333	24.2333	4	4	33122	hydratase EchA2|305 AA	6087.04	3266.16	6404.89	8281.96	7045.18	12909.8	5356.53	6648.34	5152.68	15220	12982.7	9889.85	11025.1	10147.5	7929.35	6876.75	7550.16	8432.83	602.565	1916.65	189.652	3385.94	1040.79	332.375	554.576	981.851	472.994	2067.84	778.096	368.186	1169.27	695.427	1654	609.734	1106.65	552.809	489.911	264.7	6263.29	9243.1	9273.48	6258.13
MMAR_0779|MMAR_0779|peptidase	MMAR_0779	32.44	39.7333	25	22	77386	|699 AA	11076.5	3650.5	12377.8	5382.41	8788.77	13278.9	5232.21	9132.48	10195.6	11943.1	10207.3	9281.86	17487.1	19245.3	13764.8	16776.8	36748	37258.1	12791.6	1276.73	730.199	2304.61	328.15	436.224	962.085	477.324	1069.5	1576.69	1032.9	713.554	479.048	1632.52	3386.62	806.341	172.308	20645.5	3249.93	330.933	19340.1	7796.81	19947.7	9151.95
MMAR_0780|putA_1|aldehyde	putA_1	43.1633	49.6367	53	33	54677	dehydrogenase, PutA_1|508 AA	116114	82091.8	123268	114076	112386	141430	91806	120734	267795	111006	197002	134370	217393	219755	80233.1	168614	140771	172422	184729	6879.63	12628.5	7099.29	6296.58	1419.98	3560.82	4303.55	4025.32	31777.9	5858.97	3080.35	25029.7	973.328	25981.2	2250.34	2415.53	7614.37	13072.3	4841.7	174893	96548.8	164231	144391
MMAR_0781|MMAR_0781|conserved	MMAR_0781	30.8633	64.6567	7	6	17357	hypothetical protein|167 AA	1189.32	1247.49	516.338	1105.33	1185.18	2022.6	1686.3	1173.54	15947.6	8765.55	10791.5	12030.2	11725.7	15873.2	5616.75	13112.3	9310.33	14514.2	4480.6	162.163	8.57077	95.3965	484.455	172.612	139.965	50.8486	422.517	1504.72	930.227	2271.71	995.493	1488.54	3446.16	249.901	1280.81	3188.45	579.698	266.856	8815.74	5006.52	8607.35	5872.05
MMAR_0784|bioF2_4|8-amino-7-oxononanoate	bioF2_4	0	3.355	2	2	50679	synthase BioF2_4|463 AA	453.129	137.59	293.06	264.089	194.233	365.75	218.767	159.692									348.288	3019.87	2737.86	93.8914	0.431852	29.0503	67.6929	99.9714	73.6132	112.74	125.968									61.229	4274.08	428.197	400.709	137.59	1656.46	1500.97
MMAR_0785|lpd|dihydrolipoamide	lpd	6.84333	72.7333	52	40	49562	dehydrogenase Lpd|468 AA	134182	78006.8	151721	113723	167888	161884	101492	144996	169869	192532	202858	157994	176632	168993	111158	170301	245381	234208	194896	6206.76	4471.78	2407.82	1727.47	3698.61	19729.4	15432.7	11892.4	5136.49	5351.86	14001.7	31196.8	4057.21	6375.2	2386.55	1382.19	6094.79	3934.4	8158.45	183144	135269	196262	155538
MMAR_0789|MMAR_0789|conserved	MMAR_0789	10.5167	46.4567	10	8	21197	protein|189 AA	2378.84	1165.15	2667.52	1842.9	1800.09	2425.85	1065.72	2828.01	3292.22	3517.25	5688.18	7803.63	3704.82	3383.22	2170.32	2633.21	4088.06	3505.19	1060.18	151.123	253.554	86.6166	379.633	145.866	192.495	151.99	68.0757	576.066	1619.6	609.892	352.016	458.48	814.727	67.3418	262.4	241.285	105.837	81.8692	3253.04	2341.2	3953.63	3568.91
MMAR_0790|MMAR_0790|transcriptional	MMAR_0790	15.85	10.76	5	4	53235	regulatory protein|475 AA	450.067	381.375	568.111	459.639	330.509	951.041	871.737	288.913	615.816	490.591	892.896	1207.09	636.603	989.157	1140.11	1174.06	983.734	1738.28	1086.83	244.535	26.8803	246.238	377.797	100.445	119.824	54.8716	191.476	567.772	99.0343	495.129	120.272	342.353	434.904	474.421	251.026	265.635	237.401	157.511	683.206	435.983	1066.43	917.852
MMAR_0791|MMAR_0791|conserved	MMAR_0791	42.2633	58.9667	18	16	30200	hypothetical protein|265 AA	3455.66	1697.26	5957	3640.88	4728.88	7293.65	2681.67	4829.78	24056.5	32253.2	22004.2	20959.5	48620.5	34079.9	34265.8	36330	23684.4	34026.9	6441.41	179.69	225.901	460.918	341.534	500.468	640.628	81.6213	175.025	2233.37	1847.84	3394.71	698.511	2748.57	1190.53	1175.24	5170.6	4011.88	1587.11	514.264	17065.5	16975.2	20662.7	10347.3
MMAR_0792|icl|isocitrate	icl	78.3867	58.33	26	23	47284	lyase Icl|429 AA	22286.7	13446.9	31505.8	34050.7	37194	38597.9	23953.5	30792.7	42076.6	16057.9	38403.3	34481.6	51994.7	48327.2	38045.4	60250	18114	30568.3	10440.8	341.515	907.999	338.319	522.457	608.76	2147.25	1233.66	1697.1	3125.12	2857.52	909.185	1638.16	1157.01	1531.18	412.284	2284.01	627.242	409.276	4080.97	27492.4	14752.4	33492.4	26324.4
MMAR_0793|fadB2|3-hydroxybutyryl-CoA	fadB2	31.2533	56.8267	24	21	30906	dehydrogenase FadB2|289 AA	167752	108776	145843	102955	119557	188283	102683	127461	103491	112552	103120	109342	88380	86853.6	71375.6	87395.1	105927	104399	41261.6	4872.19	1492.59	2772.45	1530.28	1706.78	3659.13	2189.75	577.01	1562.97	2366.98	8581.26	3119.83	12977.2	3029.28	197.899	4108.35	1086.15	2976.86	331.58	125723	110664	117787	84519.5
MMAR_0794|umaA|mycolic	umaA	43.37	64.6867	35	29	33040	acid synthase UmaA|287 AA	139182	44453.7	129425	43488.8	45862.6	154831	90579.7	93084	203188	187096	272841	203207	267320	279968	203663	232744	168232	253075	120211	3016.1	777.486	4915.91	669.358	1001.05	1782.47	2059.93	15379	4441.16	2526.43	9661.67	5686.86	3334.01	4371.31	4867.91	9229.52	2083.35	6768.01	904.151	170201	115775	218447	122302
MMAR_0795|MMAR_0795|transposase	MMAR_0795	0	6.5	3	2	36597	for ISMyma04|324 AA									393.982	398.885	361.314	314.238	359.309	476.256	3588.28	437.195												28.9461	2.76701	2.73583	18.2322	37.8391	72.4061	350.524	24.2286				393.982	398.885	361.314	314.238
MMAR_0796|pcaA|mycolic	pcaA	77.6033	65.1567	26	21	32766	acid synthase PcaA|288 AA	2760.18	2014.73	8708.16	2249.83	3419.27	8957.86	4726.8	14483.4	65752.2	90738.5	83389	61466.2	102558	119720	100519	103479	62817	88717.4	11234.5	648.242	167.108	481.133	97.9952	840.78	724.821	996.051	530.382	4175.07	15464.7	3975.65	12902.6	4026.34	2694.48	7147.75	1531.85	2174.82	2456.46	1594.31	43776.5	46376.6	60271.5	24983.5
MMAR_0797|MMAR_0797|transcriptional	MMAR_0797	42.7967	33.19	7	7	26239	regulatory protein (possibly TetR-family)|235 AA	3263.31	1344.13	2749.79	1583.31	813.717	4469.24	2174.71	2139.2	2679.64	3028.73	3837.66	2442.86	6008.93	6090.31	4154.27	4633.68	420.066	442.19	796.826	90.2849	75.1764	96.3489	689.487	17.7549	165.965	1041.95	291.103	367.9	643.137	458.209	314.185	597.487	810.736	844.088	507.323	56.0469	155.058	221.591	2121.01	2186.43	2343.21	1607.67
MMAR_0798|MMAR_0798|conserved	MMAR_0798	5.36	18.5	9	6	47548	transmembrane protein|428 AA									26097.1	31928.5	32541.5	29757.2	24485.6	20467.5	23017.1	14135.9	940.619	1233.21	772.955									1378.01	293.26	668.377	2335.67	1731.63	2086.4	2526.94	5923.61	135.419	168.341	19.3914	13518.9	31928.5	16887.3	15265.1
MMAR_0799|MMAR_0799|transcriptional	MMAR_0799	33.0933	51.6933	8	7	15134	regulatory protein|139 AA	1565.55	1458.35	2062.02	1902.86	2517.92	2355.49	1902.1	1287	5162.59	2524.76	3964.83	4995.06	5650.55	8549.65	6075.91	11416.2	10737	10934.2	3325.72	208.196	301.248	114.371	187.382	180.766	197.808	494.106	179.58	868.159	1353.71	832.711	460.761	300.049	1228.08	90.5245	1448.79	1211.44	7347.87	1328.04	5821.72	1991.56	5653.67	3407.88
MMAR_0800|hbhA|iron-regulated	hbhA	46.4433	51.0767	19	15	21887	heparin binding hemagglutinin HbhA|202 AA	524991	420382	473827	523837	471572	530042	387083	384759	368384	389491	338611	270013	388331	401591	280085	426004	564046	476527	555210	20788.2	8885.25	19770.5	11719.2	7239.09	12725.3	22907.3	2833.23	10347	5251.51	11074.1	10949.7	8671.56	2259.1	4435.14	6575.22	10208	13408.5	9117.5	485807	404937	429655	449687
MMAR_0801|MMAR_0801|conserved	MMAR_0801	0	7.37	1	1	9919	transmembrane protein|96 AA									582.029	481.275	573.919	439.565	244.33	272.4	73.2706	278.232												319.044	119.83	158.097	108.533	102.324	33.7131	24.3274	89.9694				582.029	481.275	573.919	439.565
MMAR_0803|deoC|deoxyribose-phosphate	deoC	65.81	28.91	8	5	22075	aldolase DeoC|227 AA	27583.9	18564.2	25702.3	29892.6	24606.8	27566.9	16556.1	18276	22159.3	19939.6	20811.1	16663.9	25712.4	30020.6	16305.5	31868.1	27219	26074.3	26017.6	2472.57	875.233	1016.67	2459.61	760.09	503.81	1663.33	272.05	1497.12	794.008	693.878	585.381	429.012	1534.78	1044.48	878.923	1543.39	936.065	473.494	25654.1	19251.9	24195.9	24191.3
MMAR_0804|MMAR_0804|conserved	MMAR_0804	16.1133	48.47	12	11	36603	membrane protein|349 AA	3220.55	4610.13	5128.73	9601.12	10821.9	7950.84	2278.39	5677.63	21119.8	13009.3	17031	15512.7	20468.7	21206.4	8634.34	23278.1	9821.78	15706.1	14181.4	563.324	337.604	1803.82	2185.42	1099.42	2091.18	1609.35	1070.67	1432.48	138.635	1126.65	2273.95	1802.31	633.576	1140.47	2335.17	187.358	408.12	1065.72	11387.4	8809.7	12621.9	13098.4
MMAR_0805|MMAR_0805|amidohydrolase|281	MMAR_0805	24.5833	60.8333	14	14	29011	AA	5175.92	9772.51	10587	3865.52	8649.06	11390.7	6857.34	17460.3	29169.6	26478.6	26817.4	23281.2	25470.4	25913.2	15781.5	24384.9	26369.2	24816.4	19350.2	246.75	623.442	895.002	311.835	553.708	523.474	830.083	142.141	1262.49	766.552	440.176	1851.46	569.628	934.193	615.944	1917.09	1065.79	1286.18	928.196	20238.2	18125.6	20740.2	15499
MMAR_0806|MMAR_0806|PE-PGRS	MMAR_0806	0.04	2	3	3	169412	family protein|2103 AA	525.879	236.532	913.295	755.405	150.515	129.787	302.676	572.645	545.938	532.945	526.015	421.854	590.844	541.951	498.289	574.477				633.149	112.496	341.84	116.424	45.9244	8.63674	176.575	324.802	148.746	41.988	21.1908	102.474	85.6784	34.1264	121.151	23.3067				535.908	384.739	719.655	588.63
MMAR_0807|MMAR_0807|conserved	MMAR_0807	13.2467	29.8833	4	3	18992	hypothetical protein|175 AA	2162.34	1010.12	2227.2	2291.34	1861.47	3234.21	1534.24	1806.21	2424.92	4540.6	4203.33	3721.98	2536.57	2296.99	2415.17	1591.43	2941.86	3538.17	3973.7	297.502	116.021	81.2453	152.743	26.1665	51.7958	86.4049	394.207	128.454	495.238	280.97	322.552	1419.07	334.196	838.119	30.2169	197.899	200.237	1248.74	2509.71	2775.36	3322.9	3329.01
MMAR_0808|murB|UDP-N-acetylenolpyruvoylglucosamine	murB	19.5233	27.96	8	8	38194	reductase MurB|367 AA	5466.62	2146.51	4804.56	5237.62	4749.38	6698.45	2215.26	3503.5	5005.93	6506.04	6654.92	5852.24	4542.32	4346.41	3286.72	4796.56	4991.81	4185.25	3048.24	1434.74	250.662	1195.32	91.8647	346.831	496.237	144.585	1121.5	246.985	421.494	246.192	250.669	419.075	302.239	218	49.4722	521.764	139.512	941.655	5154.79	4326.27	5214.91	4712.7
MMAR_0809|lprQ|conserved	lprQ	9.25	10.2433	3	3	49373	lipoprotein LprQ|463 AA	995.609	268.334	1002.54	1379.03	1497.02	1199.35	507.486	739.903	2783.66	1251.02	1587.16	1391.66	3636.59	3679.33	2367.4	3755.69	1970.14	2804.31	1515.03	89.1173	20.9936	164.451	137.096	178.857	217.085	177.184	360.447	240.31	357.098	272.888	134.996	571.938	893.276	339.671	403.63	183.905	174.67	304.756	1916.47	759.675	1798	1428.57
MMAR_0810|MMAR_0810|short-chain	MMAR_0810	20.5333	36.8	13	9	26068	type oxidoreductase|251 AA	16834.8	6988.91	17296.7	10799.7	10326.8	20224.4	5967.32	14460.1	10990.1	11883.9	9644.17	6268.19	9311.89	12316.7	7811.31	12326.9	14073	10501.6	14167.8	3447.72	1079.13	6070.16	495.502	1202.55	135.374	131.597	763.593	128.559	1322.76	1072.2	848.915	2279.53	628.941	401.684	822.791	615.493	2449.28	1718.92	13966	9436.42	12480.8	10411.9
MMAR_0811|MMAR_0811|transcriptional	MMAR_0811	30.64	42.2567	15	13	42963	regulatory protein|412 AA	6674.4	1968.6	7934.51	6136.73	7304.03	8569.88	3502.97	6356.02	7118.93	10187.4	9208.01	7849.06	8471.18	6500.22	6107.14	7228.09	9403.31	9371.43	4356.42	486.093	186.042	844.891	212.512	288.61	608.435	191.087	53.4745	883.538	594.318	640.597	617.313	714.985	657.912	359.802	406.572	714.773	368.001	711.051	7732.21	6077.99	8837.98	6114.07
MMAR_0812|MMAR_0812|mannosyltransferase|467	MMAR_0812	0	3.005	2	1	49023	AA	3180.6	1391.13	1985.64	1993.07	2072.92	749.017	1763.34	866.982									268.369	196.791	90.2017	2094.91	338.427	823.626	594.982	1802.62	538.004	233.368	150.562									73.3609	159.875	4.28673	1724.48	1391.13	1091.21	1041.64
MMAR_0813|MMAR_0813|conserved	MMAR_0813	10.61	51.1833	10	8	20593	hypothetical protein|184 AA	4840.11	2155.07	6917.5	3721.06	3503.57	5972.55	3227.78	5215.54	21125.2	13809.6	25772.4	25034.6	25372.7	20489	12703.1	18187.9	7838.97	10101.3	13092.5	1252.39	476.867	2604.01	2093.95	2217.91	1376.32	946.663	841.342	1463.46	5279.8	4635.26	3477.71	1663.28	363.494	311.759	1419.39	474.283	1617.75	3801.95	11268.1	7982.32	14263.7	13949.4
MMAR_0814|gpm1|phosphoglycerate	gpm1	36.02	72.2467	19	19	27486	mutase 1 Gpm1|252 AA	51194.8	33900.5	49525.2	56234.3	58153.4	63376.7	36472.8	43131.2	65387.1	64600.7	67052.8	69102.5	60138.4	48985.9	28556.6	49491.9	75783.8	64566.8	68826	635.638	4834.63	3297.15	1886.43	94.4472	1255.58	2163.21	599.46	2496.12	1107.78	9602.89	560.487	1001.26	2157.01	783.515	2747.65	2439.01	3117.01	3278.16	64121.9	49250.6	60381.6	64720.9
MMAR_0815|senX3|two	senX3	12.73	14.87	6	5	44089	component sensor histidine kinase SenX3|409 AA	2026.36	1830.56	3291.16	3372.62	1232.89	2947.07	3200.48	2607.93	662.093	583.457	770.743	812.385	327.507	606.837	397.53	473.086	309.115	810.918	760.567	1313.1	678.993	714.741	455.844	331.24	1247.37	262.132	1461.09	187.23	309.07	341.924	102.881	115.462	327.342	351.911	134.765	3.71353	60.4728	197.399	999.19	1207.01	1624.28	1648.52
MMAR_0816|regX3|two	regX3	12.49	62.7033	17	15	24803	component sensory transduction protein RegX3|228 AA	21336.9	18427.4	24136.5	29476.4	28682.5	25611.9	17732.2	23330.5	24067.2	30755.9	28592.2	26384.5	24510.3	27777.6	13588.4	25027.4	27855	24112.4	16069.8	1037.3	1563.64	1399.7	1127.48	292.473	308.009	670.867	169.008	2453.56	654.951	233.89	259.629	372.918	1206.53	1352.22	595.211	887.194	529.84	2472.77	24419.7	24591.6	25613.7	23976.9
MMAR_0817|MMAR_0817|oxidoreductase	MMAR_0817	16.23	5.97	3	3	66150	GMC-type|638 AA									2514.55	1218.12	1793.89	928.316	3008.3	2078.09	2108.94	2216.72												923.852	750.281	282.104	50.8027	633.97	416.648	387.547	546.506				2514.55	1218.12	1793.89	928.316
MMAR_0819|MMAR_0819|conserved	MMAR_0819	0	6.5	2	1	35193	hypothetical protein|324 AA									256.93	590.062	407.646	1042.17	299.855	538.16	1772.82	535.931	437.684	410.508	221.141									64.1199	420.18	274.598	34.6551	182.153	372.548	403.312	349.904	214.011	236.915	36.2051	347.307	590.062	409.077	631.655
MMAR_0821|MMAR_0821|conserved	MMAR_0821	19.6833	45.2	14	11	29330	hypothetical protein|265 AA	3652.29	2237.52	3192.08	2901.01	4215.02	4708.18	2585.15	3167.8	8083.8	8352.32	8255.51	7044.54	8867.9	9271.71	5539.13	11268.5	9730.13	9856.25	5351.1	164.952	901.276	675.231	140.213	45.2967	380.56	201.139	277.878	1815.13	827.236	1825.35	1193.6	688.838	402.666	497.817	248.361	692.576	320.423	616.782	7155.41	5294.92	7101.28	5098.88
MMAR_0822|MMAR_0822|conserved	MMAR_0822	27.1167	40.1167	15	12	36563	protein|345 AA	8587.08	5606.84	7661.17	7306.56	7961.1	10947	3700.02	5976.02	12355.5	12551.5	12087.4	12647.2	12922.4	13415	8590.74	14937.1	9208.33	11741.5	5625.8	269.94	227.385	929.044	687.54	1050.13	182.569	403.597	654.334	319.368	731.675	2256.02	592.585	272.877	614.979	138.719	518.89	285.256	368.164	314.305	10050.3	9079.17	10496.7	8526.53
MMAR_0823|MMAR_0823|conserved	MMAR_0823	0.753333	13.84	3	3	37504	transmembrane protein|355 AA	246.51	362.84	286.262	238.529	641.743	430.396	721.786	510.718	762.361	730.324	948.23	550.344	849.339	869.546	685.187	859.08	289.392	219.812	275.482	97.356	234.606	117.122	154.275	167.34	321.068	66.8022	620.541	200.486	110.082	102.182	89.7553	281.37	385.707	74.6746	269.61	185.964	100.197	77.6154	432.754	546.582	484.768	354.785
MMAR_0824|MMAR_0824|conserved	MMAR_0824	28.33	29.1633	8	7	30310	hypothetical protein|281 AA	803.971	244.366	776.992	309.321	1579.51	727.489	311.049	1200.67	7760.42	10543.2	9565.23	9549.49	3520.97	3378.46	6517.68	1522.36	3446.23	4284.37	1708.06	35.1861	66.4879	526.073	63.7616	134.093	180.25	99.5866	168.381	1566.81	1259.78	1153.68	1311.49	1720.17	2016.4	1335.34	271.244	382.955	459.696	167.245	4003.54	5393.79	4875.53	3855.63
MMAR_0825|MMAR_0825|conserved	MMAR_0825	3.86	17.91	5	4	29766	hypothetical protein|282 AA	809.919	480.862	731.185	651.256	667.33	1430.16	911.98	635.915	91.3874	236.611	259.447	313.277	138.101	270.732	180.974	273.612	825.445	784.159	374.884	166.191	38.0042	129.415	44.6571	213.633	178.802	38.7955	23.9216	14.9532	66.4308	142.192	29.5617	121.395	115.703	187.611	166.776	492.562	233.131	61.5371	575.584	358.737	591.597	446.472
MMAR_0826|proC|pyrroline-5-carboxylate	proC	40.2033	38.89	11	10	30063	reductase ProC|295 AA	52548.8	26472.4	43648.1	48473.7	42335	53654.5	25610.6	38569.4	56055.7	50955.9	46336.7	38514.5	55100.4	59949.1	37350.3	61817.8	60650.2	51229.7	66529.7	3055.58	3662.69	1390.58	2674.23	1663.3	2117.75	1910.9	161.188	880.163	929.914	3374.58	4689.12	3426.85	1337.76	4286.86	3155.7	3381.6	1124.69	2106.37	56418.2	38714.2	47071.5	51172.7
MMAR_0827|MMAR_0827|conserved	MMAR_0827	45.2167	60.7867	4	4	9041	protein|86 AA	16522.2	11316.3	25170.3	11248.5	14505.4	30151.9	14765.6	24438.7	13792.1	13659.1	16803.5	22088.9	14487.9	22599.8	8783.98	20039.5	25421.8	25528.6	24947.7	4205.41	649.531	596.469	574.444	226.08	844.963	94.3201	832.199	921.414	1323.09	1424.34	387.299	486.69	2050.1	1683.83	2149.39	1327.69	217.479	554.515	18578.7	12487.7	22500.8	19428.4
MMAR_0829|galE2|UDP-glucose	galE2	48.3667	32.1833	11	9	40685	4-epimerase GalE2|378 AA	3782.56	950.813	4194.69	3425.63	4041.79	4152.41	1513.3	1904.42	3156.42	5864.41	4669.57	4267.36	2398.51	2233.31	2534.22	2569.45	2769.82	2799.13	1660.44	154.99	147.176	203.678	362.7	303.905	200.025	107.335	306.239	914.904	557.131	328.25	570.245	239.371	1077.06	596.78	387.84	1142.51	459.612	637.435	3236.27	3407.61	3887.8	3117.81
MMAR_0830|MMAR_0830|conserved	MMAR_0830	33.46	24.6	8	7	38763	protein|356 AA	4372.25	1797.77	3553.34	3467.48	3635.03	4137.01	2497.79	1655.5	2319.02	2704.52	1793.08	1183.53	3221.77	2821.54	4657.35	2545.34	12881.7	9943.78	2397.73	125.344	553.223	328.103	1428.44	470.487	334.055	355.103	155.367	378.947	909.892	93.1451	442.919	57.261	309.477	425.229	89.9959	4050.56	1338.79	514.902	6524.32	2251.14	5096.73	2349.58
MMAR_0831|cmaA2|cyclopropane-fatty-acyl-phospholipid	cmaA2	9.57667	14.3	5	3	34949	synthase 2 CmaA2|304 AA	217.581	140.035	132.518	159.224	167.258	181.186	150.254	106.136	4325.52	7879.7	5960.79	2754.47	6035.02	8918.67	8026.6	7506.15	6190.73	6212.73	2004.44	50.532	37.7645	43.8045	11.5823	21.7978	12.7591	65.474	16.5368	154.294	1237.13	1013.48	1068.45	268.198	431.267	439.766	439.918	234.083	217.615	127.037	3577.94	4009.87	4102.01	1639.38
MMAR_0832|MMAR_0832|conserved	MMAR_0832	22.9433	46.59	12	10	18315	hypothetical protein|167 AA	77798.9	51928.6	95516	80433.4	73626.2	89401.5	62041.5	84732.5	62344.8	58386.6	67624.3	59416.2	84432.8	88230.6	66911.1	84191.4	56869.2	61906.5	17466.3	2055.09	1372.79	2068.99	3184.25	1197.78	1757.14	1606	1145.62	8525.95	5397.58	1447.93	2910.53	1687.73	2271.4	803.016	1398.02	14423.2	13487.6	2061.73	65671	55157.6	75015.6	52438.6
MMAR_0833|serB1|phosphoserine	serB1	4.08333	18.48	5	5	32154	phosphatase SerB1|304 AA	273.008	384.809	1131.22	382.094	1096.09	1141.93	811.563	1373.61	2216.7	2227	2409.63	1414.38	2771.96	2521.72	1759.19	2180.77	2555.75	3240.82	5808.17	334.694	52.317	93.3702	370.271	102.389	141.578	29.7663	92.8321	21.6424	578.388	300.453	302.428	214.077	190.357	181.446	242.849	408.724	1025.4	716.605	1681.82	1305.9	2260.56	2534.88
MMAR_0835|coxM_1|carbon	coxM_1	0	6.46	4	2	34929	monoxyde dehydrogenase (medium chain), CoxM_1|326 AA	195.037	543.784	233.004	467.543	778.133	102.82	645.038	148.077												5.20899	26.8594	104.547	5.289	206.712	15.3668	6.98921	44.777												195.037	543.784	233.004	467.543
MMAR_0836|coxL_1|carbon	coxL_1	2.65	3.81333	3	3	78083	monoxyde dehydrogenase (large chain), CoxL_1|726 AA	507.89	211.048	936.853	522.027	724.576	3895	100.731	1190.44	5350.56	7266.28	6118.06	4816.01	4922.95	3473.82	12640.6	3116.32	2078.71	1072.22	1499.9	196.945	60.8575	482.292	68.9573	606.757	964.315	11.6261	121.605	275.644	538.915	143.733	620.934	404.967	101.062	464.96	222.558	209.438	72.4168	184.761	2645.72	3738.67	2709.04	2279.31
MMAR_0839|MMAR_0839|conserved	MMAR_0839	0	13.45	2	2	15769	membrane protein MmpS-family|146 AA	267.03	349.092	390.622	358.374	557.662	297.101	319.86	513.417	89.108	55.9727	94.6731	111.073	189.583	91.7614	124.155	177.161				40.6102	154.642	81.5877	69.6116	107.038	29.1549	74.112	262.942	3.05082	2.79887	11.2767	16.8955	26.887	23.5895	30.3381	28.8642				178.069	202.532	242.647	234.723
MMAR_0840|mmpL2|conserved	mmpL2	5.21667	2.57333	2	2	108858	transmembrane transport protein, MmpL2|998 AA	1002.21	526.411	1173.69	420.21	585.406	1534.88	676.553	1051.33	2022.93	1852.3	1459.81	1024.42	2367.84	1838.92	2097.57	2238.72	479.674	1243.8	1469.39	35.0989	94.867	41.2681	11.2583	16.9282	151.67	167.224	311.281	622.113	1258.74	565.336	430.948	177.166	251.61	395.991	388.464	68.1946	84.8139	31.5534	1168.27	1189.36	1292.43	971.341
MMAR_0841|MMAR_0841|conserved	MMAR_0841	0	16.48	1	1	10113	0																	200.082	383.27	102.57																	71.136	193.466	12.4441	200.082		383.27	102.57
MMAR_0842|hemA|glutamyl-tRNA	hemA	6.62667	18.7467	8	6	49165	reductase HemA|474 AA	1173.31	809.311	1237.55	1524.39	1462.5	1605.92	1622.82	1385.87	1614.98	3080.05	3516.8	2541.23	3704.59	2401.8	2695.02	3251.81	1842.61	2437.12	1995.27	267.446	74.4264	173.594	205.376	481.704	310.562	268.03	460.515	1483.05	493.375	179.257	185.633	399.596	534.926	820.438	621.988	789.032	886.509	1463.33	1543.63	1944.68	2397.16	2020.3
MMAR_0843|hemC|porphobilinogen	hemC	33.54	57.2167	15	13	32531	deaminase HemC|315 AA	4482.47	1546.27	4919.3	4493.9	5850.84	5062.71	1856.75	3048.63	7334.51	4509.91	6580.47	7191.05	4915.75	3906.89	2846.14	4019.86	12235.6	12055.1	12771.3	216.442	152.131	167.073	208.035	105.636	268.267	288.866	279.825	784.828	293.492	1731.45	499.113	571.303	749.05	336.78	215.874	262.285	193.739	870.163	8017.54	3028.09	7851.63	8152.08
MMAR_0844|hemD|uroporphyrin-III	hemD	37.5633	45.4	21	19	58163	C-methyltransferase HemD|559 AA	23397.4	6478.01	17492.1	14733.7	13054.5	18435.2	9360.97	12452.5	10196.8	25492.8	12172.4	15253.7	13447.6	12308.5	19831.3	12067.7	25798.1	22689	8523.69	817.502	273.506	793.218	70.7717	681.891	1292.5	1961.65	649.385	1928.5	890.525	4100.34	5304.16	2317.28	1308.09	3811.64	296.99	1482.8	587.972	1615.42	19797.4	15985.4	17451.2	12837
MMAR_0845|hemB|delta-aminolevulinic	hemB	12.2267	45.0567	11	9	34542	acid dehydratase HemB|328 AA	6539.97	3066.6	6339.89	4990.94	5442.73	6832.14	3476.63	4748.95	7287.34	5025.73	5482.29	7151.02	5655.35	6714.91	4982.26	8077.49	6271.72	5147.85	4024.35	532.88	85.9186	384.154	326.312	700.839	768.897	447.377	50.8428	498.405	697.794	1058.66	1291.37	1241.48	525.415	213.151	511.676	583.174	428.524	523.034	6699.68	4046.17	5656.67	5388.77
MMAR_0846|MMAR_0846|conserved	MMAR_0846	18.2033	25.84	4	4	19171	transmembrane protein|179 AA	3508.21	988.126	2375.27	2671.39	3038.95	4092.49	1495.56	1713.19	373.486	317.958	420.074	367.953	200.532	131.253	115.294	130.51	1410.85	2460.02	2515.7	645.325	435.38	210.595	242.612	190.471	287.286	312.429	42.5781	30.8338	117.146	101.58	219.603	43.0167	40.286	17.6148	20.6909	110.679	233.087	265.302	1764.18	653.042	1751.79	1851.68
MMAR_0851|MMAR_0851|non-ribosomal	MMAR_0851	4.89	0.28	23	2	949614	peptide synthetase|8760 AA	4132.62	1790.42	5735.65	2883.76	3556.51	3858.8	4484.85	5312.85	787.892	548.345	688.763	211.826	1779.44	1793.12	1134.8	1269.1	5022.28	4962.18	748.782	2136.74	2276.97	161.711	1951.92	2623.26	2119.26	211.443	3978.68	488.752	40.5473	144.793	31.8841	458.225	305.562	208.742	732.721	3940.69	3875.37	323.135	3314.27	1169.38	3795.53	1281.46
MMAR_0852|cyp185A4|cytochrome	cyp185A4	0	1.69	1	1	51628	P450 185A4 Cyp185A4|475 AA									217.944	396.055	279.506	455.315	74.2256	60.5573	84.7491													70.2794	266.34	226.063	127.838	16.8435	12.6652	23.1559					217.944	396.055	279.506	455.315
MMAR_0855|MMAR_0855|conserved	MMAR_0855	8.17	17.6967	4	3	25814	hypothetical secreted protein|244 AA	620.557	350.558	752.621	608.724	961.96	1087.48	1099.43	864.901	1634.27	1067.05	928.48	970.505	1266.47	1885.7	1911.97	2250.72	1920.27	1167.9	4096.63	351.435	71.6832	165.343	82.2008	72.8112	186.05	36.3282	115.86	428.728	196.284	130.157	193.433	174.341	154.382	209.883	313.338	651.107	397.241	364.947	1391.7	708.805	949.667	1891.95
MMAR_0858|MMAR_0858|conserved	MMAR_0858	0	4.14	1	1	32953	hypothetical membrane protein|315 AA									314.224	261.437	292.211	388.855	193.309	187.19	154.084	145.291	239.718	237.992										8.38534	74.618	116.247	201.741	176.966	3.79401	24.4022	8.4095	22.32	46.1792		276.971	261.437	265.101	388.855
MMAR_0859|MMAR_0859|universal	MMAR_0859	13.9933	75.3767	19	17	29958	stress protein UspA|288 AA	23965.5	23027.5	32410.5	31461.5	26679.6	36385.7	20711.5	25262.9	28867.6	51493.5	42859.6	47520.4	49908.3	41938.9	30919.6	38696	38590.9	30801.3	23057.1	16170.5	808.497	486.208	1141.68	406.189	795.726	822.765	404.093	1806.4	1595.86	6901.99	1461.32	1112.64	684.251	1110.6	671.166	924.712	468.513	6134.93	30474.7	37260.5	35357.1	34013
MMAR_0860|ctpF|metal	ctpF	0	1.655	2	2	95027	cation-transporting p-type ATPase F, CtpF|906 AA	235.264	145.159	254.812	157.54	335.686	247.317	243.026	144.565	1756.72	1066.87	794.586	249.416	2361.16	2280.72	1390.75	2117.41				3.49858	3.93313	103.747	97.5366	5.66046	193.525	28.1367	110.513	205.383	346.472	280.347	41.4917	245.153	329.618	180.907	199.04				995.991	606.012	524.699	203.478
MMAR_0861|MMAR_0861|glycine-sarcosine	MMAR_0861	0	2.76	2	2	64080	methyltransferase|563 AA	3596.25	1135.29	3470.49	2616.42	2529.27	3590.96	2017.18	3556.34	273.164	133.618	169.227	94.7844	415.635	628.871	781.997	670.709				249.86	444.936	292.602	453.695	937.763	984.364	302.457	264.697	41.7354	47.5055	60.1383	18.9464	162.848	149.768	718.132	42.8414				1934.71	634.454	1819.86	1355.6
MMAR_0862|gabP|GabA	gabP	0	2.49	1	1	47519	permease (gamma-aminobutyrate permease) GabP|442 AA														52.5766	404.294	58.9476																	4.04197	45.0959	5.26128
MMAR_0863|apbA|ketopantoate	apbA	7.35667	34.6233	8	8	31728	reductase, ApbA|311 AA	22468.1	5125.62	10878	7389.21	15871	25540.1	5259.87	12209.4	12651.5	20502.5	18410.7	21979.4	7353.09	10737	10765.6	5593.13	24543.8	34244	20060.4	806.337	134.957	8776.28	9292.31	207.084	924.516	4197.67	596.305	2902.09	946.844	1027.34	299.367	5086.6	601.639	1537.64	584.513	14840.6	1036.33	15885	19887.8	12814.1	21177.5	16476.3
MMAR_0864|MMAR_0864|mandelate	MMAR_0864	15.5167	10.13	3	3	41259	racemase|386 AA	704.664	571.946	544.451	1882.28	1294.28	1089.04	640.543	988.193	776.36	555.797	242.771	520.481	1565.55	1716.03	1662.71	1564.86	321.81	335.734	929.519	298.997	217.027	166.551	235.787	873.921	349.902	519.918	180.561	568.727	135.045	105.402	320.073	18.0138	26.7977	171.725	87.9183	63.5471	147.479	323.866	600.944	563.872	374.319	1110.76
MMAR_0866|MMAR_0866|conserved	MMAR_0866	0	9.57	1	1	12908	0																	447.402	308.68	112.625																	101.05	96.5741	5.70226	447.402		308.681	112.625
MMAR_0867|MMAR_0867|conserved	MMAR_0867	4.76333	45.1167	2	2	11143	hypothetical protein|100 AA	450.731	345.912	461.227	727.867	580.29	406.116	362.782	447.992	2107.42	1636.11	3176.52	3856.18	2896.32	3472.7	2097.49	2823.35	4171.39	4874.79	7680.36	108.983	6.18263	349.224	520.615	460.022	281.274	53.6874	33.322	176.427	638.058	881.076	680.348	241.402	345.429	569.707	235.303	353.087	847.264	978.269	2243.18	991.009	2837.51	4088.14
MMAR_0870|hemL|glutamate-1-semialdehyde	hemL	35.8967	66.8933	26	22	45727	2,1-aminomutase, HemL |444 AA	26734.7	13598.9	22578.3	29098.9	23360.3	26514	12903.4	17442.1	36876.5	29911.2	34690.4	29674.1	30775	31359.4	17075.7	35638.5	26722.8	29913.1	35110.7	1165.45	1396.91	355.723	1502.47	2444.29	772.186	2281.49	544.252	1905.49	2357.59	2886.48	3517.91	3459.55	5303.3	278.485	5608.49	1925.34	1063.22	2936.59	30111.3	21755.1	29060.6	31294.5
MMAR_0871|MMAR_0871|conserved	MMAR_0871	50.2233	52.1467	8	7	22289	hypothetical protein|203 AA	240.172	367.344	614.356	508.32	1788.77	1040.85	942.804	2366.24	11051.7	9540.34	12645.6	9202.05	13005.9	9216.55	6372.75	10282.1	9026.14	12126.2	1759.88	23.3008	29.607	42.5933	17.1936	96.4387	140.733	69.7255	131.532	1475.28	320.923	422.408	527.342	647.958	665.359	376.686	1467.82	196.151	812.663	225.446	6772.67	4953.84	8462.06	3823.42
MMAR_0872|MMAR_0872|thioredoxin	MMAR_0872	24.0167	47.13	8	8	21808	protein (thiol-disulfide interchange protein)|204 AA	1571.95	880.261	2284.67	1634.91	1876.02	2969.55	1722.74	2793.58	3017.07	2726.41	3463.32	6643.53	3274.36	2550.93	1892.91	2870.24	968.788	1082.91	3590.45	184.442	206.165	563.177	107.483	388.649	172.162	797.459	461.888	1026.11	617.48	571.14	385.009	1256.14	1726.6	462.431	955.085	146.391	169.469	499.226	1852.6	1803.34	2276.97	3956.3
MMAR_0874|MMAR_0874|ResB-family	MMAR_0874	0	2.29	1	1	56235	protein |525 AA									136.136	281.472	196.293	224.011	138.876	295.4	104.08	296.725												52.6519	120.907	48.7049	71.9323	34.0495	98.0828	26.9768	55.6071				136.136	281.472	196.293	224.011
MMAR_0875|ccsB|cytochrome	ccsB	0	4.57	2	1	35940	C-type biogenesis protein, CcsB|329 AA									907.674	325.972	353.502	145.355	484.082	1518.55	454.706	811.545												571.072	167.255	29.1118	44.3893	64.6304	851.648	34.3758	7.47715				907.674	325.972	353.502	145.355
MMAR_0876|MMAR_0876|conserved	MMAR_0876	22.9367	30.8233	14	13	47014	hypothetical protein|439 AA	16200.7	4228.44	14579.5	6595.26	8878.76	16949.9	8226.55	10242.1	14240.5	9306.01	15546.8	11935.7	15402.1	13055.6	10998.4	13633.4	14293	20039.3	12853	654.606	211.248	251.42	33.4763	302.561	1111.76	396.918	1077.64	757.667	429.347	1422.11	610.466	1594.71	3843.58	606.17	961.962	310.861	508.244	665.681	14911.4	6767.23	16721.9	10461.3
MMAR_0878|MMAR_0878|conserved	MMAR_0878	0	16.98	1	1	10965	hypothetical membrane protein|107 AA	162.133	110.798	148.21	155.214	165.502	206.435	157.645	180.686									148.049	94.7437	128.477	66.1357	5.97687	30.3917	37.6207	90.7129	24.0966	16.3573	17.0446									2.62514	27.4814	24.0553	155.091	110.798	121.477	141.845
MMAR_0879|fabH|3-oxoacyl-[acyl-carrier-protein]	fabH	35.19	40.5967	12	11	34779	synthase III FabH|336 AA	22258.8	14162.4	21097.1	9266.73	12611.7	20992.8	12139.1	17275.1	29220.5	31388.1	25850.3	22713.8	35220.5	39511	25790	36768.3	28085.8	31554.3	21150.3	683.579	594.468	232.51	1288.33	1932.19	1718.58	489.31	571.384	4665.15	1548.59	3370.06	817.706	360.421	5450.52	4075.88	5607.85	684.893	456.912	387.919	26521.7	22775.3	26167.2	17710.3
MMAR_0880|menA|1,4-dihydroxy-2-naphthoate	menA	0	2.75	2	1	29623	octaprenyltransferase, MenA|292 AA	22924.4	16909.7	26726.3	23057.6	20802.9	18559.2	10541.1	16100.4												1759.85	781.86	10144.3	1443.96	1448.38	1309.01	5390.08	309.97												22924.4	16909.7	26726.3	23057.6
MMAR_0881|pnp|5'-methylthioadenosine	pnp	43.3933	34.5933	7	6	28134	phosphorylase, Pnp|265 AA	3152.1	1506.5	3774.39	3606.41	4630.43	5256.33	1123.12	3783.09	11106.2	9659.19	10868.1	9324.87	8777.5	7203.15	4320.3	7995.49	4132.73	3669.77	8961.09	47.9444	295.323	256.757	522.659	210.614	441.164	199.856	152.791	439.823	89.2169	398.905	373.24	478.25	654.15	119.829	1040.5	794.972	910.092	771.73	6130.34	5582.85	6104.08	7297.45
MMAR_0882|galE3|UDP-glucose	galE3	4.64	30.25	11	9	36372	4-epimerase, GalE3|347 AA	4412.12	3546.68	5218.23	5634.56	5477.5	5846.82	2866.58	4409.69	2627.37	2477.46	1451.01	3044.9	2611.06	2518.14	1883.91	2472.65	3590.57	2728.66	3035.48	1762.42	20.1056	487.165	317.644	394.563	626.496	176.353	387.536	258.65	329.491	195.99	385.066	215.738	29.3236	419.653	302.758	276.019	409.956	263.284	3543.35	3012.07	3132.63	3904.98
MMAR_0883|MMAR_0883|conserved	MMAR_0883	31.7867	17.9	6	6	59051	membrane protein|556 AA	17949.3	10109.1	19981	10620.1	20943.1	26766.8	13194	14317.9	9465.31	5990.35	7194.77	5533.01	8253.97	8726.59	6200.51	10633.5	5237.62	6606.39	4146.63	11832.8	699.863	518.973	11016.9	537.354	753.076	336.133	141.494	1173.75	437.38	676.009	464.105	1862.63	874.597	903.645	540.959	408.747	138.561	346.145	10884.1	8049.74	11260.7	6766.59
MMAR_0884|MMAR_0884|conserved	MMAR_0884	0	3.94	2	2	62390	hypothetical membrane protein|644 AA	1584.66	553.852	1211.79	1549.14	1393.69	1427.76	634.929	999.282	605.767	435.03	435.363	1109.82	524.197	340.221	391.985	408.578	407.863	394.697	1579.64	97.6836	206.079	101.063	177.238	24.5736	65.6547	286.036	96.5397	17.7173	200.498	182.732	204.742	540.685	209.89	445.927	156.196	123.233	127.922	1081.33	866.095	494.441	680.615	1412.87
MMAR_0885|MMAR_0885|glycosyl	MMAR_0885	17.0267	38.8367	8	6	23034	transferase - dolichol-P-sugar synthase|219 AA	795.023	395.872	1078.92	1138.05	1112.49	1361.12	574.35	726.587	18606	22754.2	23979.8	21294.5	31384	34053.5	15255.3	31623.5	2955.52	4496.78	6633.43	28.0749	60.9229	204.142	176.305	89.7925	295.24	310.406	76.1891	7332.25	903.114	1603.57	5152.7	1187.4	2822.38	838.229	1277.86	611.318	304.297	982.735	7452.17	11575.1	9851.85	9688.65
MMAR_0886|MMAR_0886|conserved	MMAR_0886	0	8.93667	2	2	22460	hypothetical protein|221 AA	475.925	1548.2	1405.78	621.756	1373.05	2495.15	1788.32	891.502	270.894	670.632	469.174	13706.7	168.86	154.397	155.765	134.57	534.345	288.264	2840.8	353.95	1251.12	1772.67	341.484	920.618	848.794	1215.79	215.966	58.8141	59.1533	52.8437	11605.3	83.9742	49.0066	86.9765	35.8225	478.396	170.03	1034.8	427.055	1109.42	721.073	5723.1
MMAR_0888|menE|O-succinylbenzoic	menE	0	2.44	2	1	37582	acid-CoA ligase, MenE|370 AA	347.145	172.758	237.886	382.672	217.373	477.629	196.89	119.84												396.439	26.6079	123.96	154.851	118.448	320.989	14.8422	50.5958												347.145	172.758	237.886	382.672
MMAR_0889|MMAR_0889|conserved	MMAR_0889	0	16.33	1	1	10913	protein|99 AA									255.582	473.364	674.414	350.779	1112.06	1812.79	479.201	1715.05	99.4153	150.111										172.923	50.2811	124.665	25.5122	379.754	797.815	246.073	1318.4	36.9163	28.1924		177.499	473.364	412.263	350.779
MMAR_0892|MMAR_0892|Glyoxalase|136	MMAR_0892	17.1533	42.7167	7	6	15229	AA	11939.8	6343.62	12479.1	9811.56	9991.4	14731.4	7115.46	9208.88	12899.3	6797.28	12034.8	10467.4	14230.1	16100	13413.7	17222.9	23920.6	19639.4	16163.1	632.031	120.813	633.04	320.204	109.997	237.081	331.506	86.4064	344.495	169.62	1370.04	245.706	1436.93	1322.25	550.87	1751.33	715.257	533.598	637.765	16253.2	6570.45	14717.7	12147.4
MMAR_0893|MMAR_0893|conserved	MMAR_0893	5.26667	48.4833	9	8	22242	protein|210 AA	1174.99	1237.95	1376.43	1260.7	1978.9	2578.6	2090.99	2656.15	5485.86	7474.25	9007.29	6498.68	9343.23	9180.84	6973.97	10770.9	10153	8203.73	9323.96	47.979	81.4203	119.578	316.938	90.3798	436.109	121.441	392.03	700.23	993.219	853.978	633.611	478.07	4287.01	1699.21	428.256	816.6	534.223	336.952	5604.62	4356.1	6195.82	5694.45
MMAR_0894|MMAR_0894|dehydrogenase|296	MMAR_0894	3.01667	41.0167	13	10	31860	AA	3075.69	1960.32	4217.43	4194.46	4037.99	4004.92	2912.8	3371.35	3152.55	3330.13	2629.38	2192.62	2943.81	2587.21	2149.17	2616.18	3374.45	3520.38	5356.42	762.643	475.146	332.549	800.209	225.868	916.366	233.515	231.546	1169.38	692.983	397.247	469.955	387.847	522.961	198.624	97.5771	254.976	555.747	1903.18	3200.9	2645.22	3455.73	3914.5
MMAR_0895|menB|naphthoate	menB	22.51	62	19	16	33385	synthase, MenB|301 AA	10412.5	6578.97	14762.2	16091.2	16385.2	14225	6507.19	10600	30256	31235.2	22928.9	23883.1	33589.6	35113.6	16605.1	40148.8	31839.5	27094.6	10697	3573.37	529.563	1348.17	3063.3	1798.27	2217.42	652.59	1759.04	2526.71	4406.53	3237.54	4677.74	8018.43	3515.81	2731.4	6904.28	2371.23	3134.85	2808.06	24169.3	18907.1	21595.2	16890.4
MMAR_0897|fadD8|fatty-acid-CoA	fadD8	37.7533	36.65	16	15	57356	synthase, FadD8|534 AA	830.92	891.161	1495.66	1214.16	1907.57	1792.52	1862	2643.91	8033.39	3577.19	4959.51	4178.31	8211.59	10528.1	3693.53	11256.9	7162.97	5841.3	2916.79	55.4562	409.213	106.344	173.09	103.068	112.451	385.436	571.324	814.945	1598.3	396.701	605.425	402.764	34.6175	302.438	868.436	1101.92	1382.79	84.2507	5342.43	2234.18	4098.82	2769.76
MMAR_0898|MMAR_0898|conserved	MMAR_0898	3.52667	25.53	16	13	57530	hypothetical protein|535 AA	9012.8	11626.4	12157.6	12215.6	10583.1	11806.8	7662.33	6530.18	7983.46	7543.52	7770.74	8088.93	7631.87	8049.65	8387.87	7536.08	7868.91	8154.26	10726.9	557.338	444.649	4024.87	3030.67	3681.03	387.685	4934.86	1369.33	1213.63	1538.71	413.313	2719.26	971.566	502.947	1176.71	1909.08	1389.67	2155.38	660.247	8288.39	9584.95	9360.88	10343.8
MMAR_0899|menC|muconate	menC	0	4.28	1	1	34214	cycloisomerase, MenC|328 AA									151.955	140.289	184.9	141.393	283.649	238.11	190.374	236.188	379.161	430.185	426.778									12.995	28.3716	22.7356	3.47385	4.70937	117.415	15.8233	135.501	70.022	81.6361	33.5502	265.558	140.289	307.542	284.086
MMAR_0900|bpoC|bromoperoxidase	bpoC	28.4767	37.28	12	11	28524	BpoC|263 AA	23838.6	10493.4	21403.5	16625	14835.7	20843.7	9684.96	13042.3	29963.8	37400.5	37986.2	38572.3	29083.7	28020.8	25648.8	25377	27236.1	26214.5	5602.74	1375.53	501.44	619.735	2468.81	303.172	2506.37	1124.68	865.523	387.861	1289.06	1201.2	806.05	244.635	1084.81	1260.23	559.11	602.112	560.332	114.459	27012.8	23946.9	28534.8	20266.7
MMAR_0901|menD|bifunctional	menD	5.10667	36.2533	17	15	57319	2-succinyl-6-hydroxy-2,4-cyclohexadiene-1-carboxylate synthase, MenD|549 AA	5698.68	2449.53	5348.29	4811.88	5184.09	6102.9	3197.96	4653.05	6894.99	7913.41	8528.83	6408.06	6749.09	6422.88	6691.62	6980.72	5899.13	4222.75	5545.78	444.901	298.696	326.674	262.357	74.5989	429.896	509.296	329.365	1617.72	1668.55	369.643	642.467	350.775	1012.59	389.219	354.421	358.732	3019.19	187.587	6164.27	5181.47	6033.29	5588.58
MMAR_0902|MMAR_0902|conserved	MMAR_0902	0	14.3667	3	2	19245	hypothetical membrane protein|175 AA	71.191		114.002	80.569	91.6769	77.1782		126.234	632.665	718.299	799.556	757.955	547.987	371.014	119.496	843.917	129.499	124.431	131.108	3.59155		15.4085	3.33908	9.63235	19.3417		4.80561	340.968	150.875	19.7303	12.0735	173.271	204.791	7.49763	317.152	9.47089	52.0358	24.7411	277.785	718.299	345.996	323.21
MMAR_0905|MMAR_0905|conserved	MMAR_0905	0	2.3	2	1	45355	hypothetical protein|392 AA									5701.66	3939.7	4918.86	2467.35	6344.08	4542.24	3801.43	5141.08												217.758	620.361	125.254	427.324	634.937	517.577	622.595	612.8				5701.66	3939.7	4918.86	2467.35
MMAR_0906|MMAR_0906|conserved	MMAR_0906	0	5.06	1	1	47665	hypothetical protein|436 AA	61.5007		105.782	117.936	109.86	124.108	89.6863	122.102												5.30409		7.27576	10.4205	59.6041	5.57724	10.2508	11.9753												61.5007		105.782	117.936
MMAR_0907|menH|ubiquinone/menaquinone	menH	15.8133	45.7467	8	8	25038	methlytransferase, MenH|232 AA	2495.6	1701.21	4407.6	1638.77	2812.1	4081.18	2151.66	2387	12300.6	11039.5	12305.4	15598.9	9714.57	11026.8	8647.71	10243.9	4475.98	5067.24	2673.83	310.45	741.502	35.4384	248.672	687.939	453.217	949.514	216.366	6749.44	1011.23	1587.27	5835.4	2418.35	1110.92	3048.55	639.645	318.04	740.243	186.527	6424.07	6370.35	7260.09	6637.18
MMAR_0908|MMAR_0908|conserved	MMAR_0908	0	25.23	1	1	11872	protein|112 AA									2180	1145.01	1624.65	3400.6	1938.43	2951.07	2030.72	5029.87	1490.4	1718.59	213.399									345.297	40.2196	201.292	588.072	1042.32	703.79	151.642	194.747	571.395	1155.49	11.0381	1835.2	1145.01	1671.62	1807
MMAR_0909|MMAR_0909|methyltransferase|230	MMAR_0909	0.563333	16.8867	3	3	24404	AA	137.616	336.564	200.829	188.57	164.616	268.105	459.668	72.4943	993.877	807.287	1025.3	1190.45	1093.56	1003.24	952.834	1412.52	335.544	412.234	161.519	99.3649	34.1489	47.926	43.7735	112.681	49.7278	16.1612	30.8846	149.961	252.106	495.258	129.553	261.033	169.853	120.147	260.05	154.18	126.259	28.6022	489.012	571.926	546.122	513.515
MMAR_0910|MMAR_0910|FAD-linked	MMAR_0910	0	4.37	1	1	44154	oxidoreductase|413 AA	1142.42	1121.01	986.074	521.446	1567.65	842.95	973.064	268.796	415.496	293.086	300.796	371.477	329.501	621.406	2454.2	521.788	395.486	358.102	115.613	227.126	43.2275	182.446	29.2688	844.744	346.761	264.765	66.612	46.0551	106.576	33.3644	20.1484	229.628	35.178	1268.46	26.7542	85.9824	89.7453	4.11124	651.135	707.05	548.324	336.179
MMAR_0911|grcC1|polyprenyl	grcC1	10.28	44.7767	15	14	35716	diphosphate synthetase, GrcC1|336 AA	5185.15	2388.18	6382.43	4987.25	5039.27	7737.9	2695.67	4612.86	15826.6	8699.1	6967.79	4798.22	10331.3	10451	9898.1	9308.34	7371.26	6452.78	3070.44	542.605	140.034	390.805	485.404	221.287	1349.36	767.714	644.284	146.215	414.605	520.48	1017.03	162.883	445.614	1073.96	885.829	768.357	168.228	1131.5	9461.01	5543.64	6601	4285.3
MMAR_0912|hspX|peptidase	hspX	10.4767	15.3833	3	3	30880	heat shock protein X, HspX|287 AA	246.237	202.958	263.819	247.406	231.042	191.652	228.611	1957.98	4748.59	3811.78	4860.93	2237.51	3922.56	5771.56	2208.46	6133.79	631.321	543.289		29.4279	27.4468	26.7703	57.4714	55.6783	80.4486	35.5596	210.727	625.04	37.3221	286.755	588.269	1895.23	1101.99	1205.35	370.457	130.749	155.483		1875.38	2007.37	1889.35	1242.46
MMAR_0913|sulP|transmembrane	sulP	0	5.44	2	2	55499	carbonic anhydrase, SulP|534 AA	149.769	111.116	227.628	244.515	201.706	254.773	177.158	176.415	141.02	88.1448	103.286	144.302	152.524	195.334	291.823	302.165				10.7223	28.8423	15.1657	80.1659	142.965	98.0823	47.525	111.618	14.4315	17.59	14.1162	24.4108	101.547	82.2236	137.589	141.01				145.395	99.6305	165.457	194.408
MMAR_0914|sulP_1|transmembrane	sulP_1	18.7867	14.1867	5	5	53987	carbonic anhydrase, SulP_1|518 AA	2224.11	1365.99	1426.75	2652.19	1422.76	2637.01	1416.3	1047.87	2041.99	3392.1	2512.81	2856.75	1968.74	3331.05	3120.89	3234.11	728.575	734.502	548.236	308.538	340.476	574.883	224.431	425.986	355.957	162.164	112.121	247.204	784.457	670.36	447.066	271.188	1036.77	241.734	294.579	184.127	78.5139	99.1454	1664.89	2379.05	1558.02	2019.06
MMAR_0915|gpdA1|glycerol-3-phosphate	gpdA1	16.13	69.4033	24	19	36156	dehydrogenase, GpdA1|342 AA	11917.4	10772.8	15410.2	14724.2	23575.9	20765.3	11250.2	37568.9	155640	202874	209103	176069	174267	203229	113029	184143	239498	228968	241084	1352.36	2008.82	4097.61	4577.34	7229.21	964.853	3029.68	1788.73	769.962	4991.37	3944.76	6139.39	3413.02	4578.72	1881.57	8787.09	5893.93	1455.37	3472.03	135685	106824	151160	143959
MMAR_0917|MMAR_0917|Flavin-binding	MMAR_0917	10.86	18.9267	8	7	56090	monooxygenase|503 AA	2947.86	724.007	2809.79	1222.77	965.482	2954.57	1791.91	1458.57	3791.96	6787.27	7102.21	5001.21	7385.29	6189.11	4429.84	4850.18	4530.82	4880.63	2917.78	310.034	155.557	43.0386	106.176	108.713	308.546	131.793	307.828	458.365	156.61	1928.35	261.575	351.123	439.906	448.058	353.718	778.773	134.983	694.252	3756.88	3755.64	4930.87	3047.26
MMAR_0918|MMAR_0918|lantibiotic	MMAR_0918	0	3.375	2	2	117779	modifying enzyme|1097 AA	1435.89	316.918	1525.71	2862.95	2229.1	982.346	980.365	1077.06									1283.71	2316.59	2046.98	38.9094	219.905	75.8308	692.198	1647.54	1255.17	36.7723	62.7514									1055.79	1543.56	339.176	1359.8	316.918	1921.15	2454.97
MMAR_0919|rimL|acetyltransferase,	rimL	0	5.62	1	1	20352	RimL|179 AA	234.666	422.293	347.076	402.472	198.228	581.751	531.594	174.938												62.9831	34.2856	133.122	258.882	138.273	191.771	45.2713	115.447												234.666	422.293	347.076	402.472
MMAR_0920|MMAR_0920|conserved	MMAR_0920	73.3233	60.1233	13	12	18108	protein|164 AA	131435	94572.4	116897	141244	121598	139765	81077.4	90468	82603.4	89779.3	75496.6	60828.8	82927.6	87432.4	50158.6	84614.8	144107	119212	105349	5066.26	2576.1	4350.4	4422.05	2919.95	4793.23	4463.18	1858.47	3475.12	4067.83	1878.46	257.868	1042.81	3126.85	837.454	2603.93	3127.01	3200.64	5929.27	119382	92175.9	103868	102474
MMAR_0921|MMAR_0921|ABC-type	MMAR_0921	0	1.39	1	1	82801	transporter|795 AA									408.743	325.428	841.78	575.421	208.941	160.91	275.433	121.622												366.898	32.4513	704.021	95.9851	25.2249	13.319	133.601	40.821				408.743	325.428	841.78	575.421
MMAR_0924|MMAR_0924|carveol-like	MMAR_0924	30.2467	46.0467	11	10	28406	dehydrogenase|271 AA	15533.6	9068.38	10962.1	11681.8	9020.34	13385.7	6488.02	7325.84	3338.4	3451.07	3113.31	1866.5	2658.34	3283.62	1902.16	3404.34	9772.65	8012.9	8159.36	248.174	38.2498	70.4728	375.005	877.644	216.068	539.609	999.258	166.155	223.877	160.553	618.104	557.33	152.309	391.433	184.632	267.836	210.972	308.242	9548.22	6259.72	7362.79	7235.9
MMAR_0928|cyp189A6|cytochrome	cyp189A6	0	2.22	1	1	46580	P450 189A6 Cyp189A6|407 AA									209.328	214.322	305.821	279.913	209.546	193.514	320.543	142.135	125.456	102.373	286.41									113.668	194.895	106.606	184.867	100.046	78.872	37.0287	71.8806	21.1799	28.71	148.627	167.392	214.322	204.097	283.161
MMAR_0929|MMAR_0929|TetR-family	MMAR_0929	0	6.12	1	1	23176	transcriptional regulator|208 AA	430.897	350.976	298.764	1240.26	518.767	1465.13	126.084	594.788	952.832	174.853	181.616	106.28	214.23	894.863	501.028	1033.54	215.505	205.833	262.709	45.3401	18.5589	55.3153	119.707	103.466	85.8827	17.2633	1.87076	529.714	9.6826	31.4995	21.7413	60.4145	243.659	374.728	399.276	96.9892	59.6928	51.2119	533.078	262.915	228.738	536.415
MMAR_0934|MMAR_0934|methyltransferase/methylase|341	MMAR_0934	27.81	27.3533	7	7	37087	AA	76.7964		352.482	235.489	435.746	423.678	151.221	613.438	1708.41	2105.41	3024.36	2723.83	2956.29	3436.64	1495.77	4349.42	1377.56	1619.16	2498.41	24.6083		56.1395	76.3924	164.006	159.701	34.6404	34.0256	891.477	545.815	164.018	450.099	935.053	902.781	355.571	22.1009	793.017	126.056	258.96	1054.26	2105.41	1665.33	1819.24
MMAR_0935|MMAR_0935|adenylate	MMAR_0935	2.30667	17.2733	4	3	29043	cyclase|275 AA	231.849	185.153	287.508	243.911	305.233	475.232	209.768	219.91	738.153	658.361	640.079	719.103	795.593	895.603	731.789	824.465	679.686	864.669	521.779	85.4829	15.2539	233.16	83.6856	16.4931	382.65	25.2806	136.656	253.468	125.829	124.538	42.294	160.376	96.3357	94.6385	103.255	240.678	322.069	49.6688	549.896	421.757	597.419	494.931
MMAR_0936|atsA_1|arylsulfatase	atsA_1	5.56	15.3833	8	7	85961	AtsA_1|781 AA			57.7455	86.4157	131.177	96.8761		90.818	4752.9	2061.3	2672.79	2324.9	2678.95	2916.23	2154.68	3495.42	1292.58	1231.44	1092.31			17.3906	27.9457	56.4054	21.1038		6.85814	456.454	178.344	630.241	182.265	474.637	664.752	550.965	408.75	95.9846	318.593	230.588	3022.74	2061.3	1320.66	1167.88
MMAR_0937|gatA_1|peptide	gatA_1	7.6	7.26667	4	3	52544	amidase, GatA_1|501 AA	1876.34	952.134	818.329	1928.66	1206.06	828.351	1185.14	1015.98	678.597	579.077	639.66	728.698	625.436	590.995	691.344	557.274	2384.24	3490.69	1508.2	61.9424	467.405	333.79	470.735	368.113	370.27	115.195	1113.85	83.0426	78.4169	280.289	54.2714	328.215	87.4303	35.7089	127.402	1595.76	553.07	846.567	1646.39	765.605	1649.56	1388.52
MMAR_0938|cyp135B4|cytochrome	cyp135B4	33.9933	53.4933	31	25	50663	P450 135B4 Cyp135B4|464 AA	12118	5025.24	13307.2	17082.9	12306.7	19781	4962.95	6659.82	18036.2	11957	20690.4	14845.4	18036.7	16373.4	6934.96	11411.3	11094.6	14414.5	12714	553.205	484.419	2005.29	1032.61	326.266	581.609	2189.24	496.389	1272.44	612.154	22.8271	2477.38	1295.32	566.382	104.556	329.437	191.566	285.459	442.186	13749.6	8491.13	16137.4	14880.8
MMAR_0939|MMAR_0939|oxidoreductase|390	MMAR_0939	0	2.83	1	1	43150	AA									500.174	496.75	521.975	443.94	234.211	637.805	314.191	540.708	215.563	481.561	229.334									25.5535	42.0472	37.3848	69.1447	82.6518	54.0203	154.072	53.7888	81.272	80.8454	37.0123	357.868	496.75	501.768	336.637
MMAR_0940|galT|galactose-1-phosphate	galT	0.166667	17.5067	4	4	39868	uridylyltransferase, GalT |359 AA	88.8505		78.172		54.9889	157.665		130.011	1235.32	1162.34	638.367	1145.5	1033.96	1407.64	940.785	1369.56	300.185	612.02	1323.72	13.4667		4.79054		7.73277	21.4803		21.5336	91.5631	256.926	10.6904	57.1498	172.664	100.596	165.036	10.6871	84.698	461.936	199.76	541.452	1162.34	442.853	1234.61
MMAR_0941|galK|galactokinase,	galK	0	8.01333	2	2	37887	GalK|367 AA	333.417	372.196	320.796	233.489	653.182	657.157	451.241	859.665	118.317	230.295	241.55	183.212	201.809	100.779	88.1565	70.3941	163.964	221.144	106.95	227.551	17.3753	56.342	108.512	25.5131	24.1909	24.7597	89.5423	48.219	52.0148	85.9534	37.356	7.50421	16.425	3.48172	10.2902	49.9552	181.531	8.01088	205.233	301.245	261.163	174.55
MMAR_0942|MMAR_0942|transcriptional	MMAR_0942	28.47	15.6867	5	4	36119	regulator|341 AA	175.15		327.135	456.677	449.329	557.679		256.985	1989.5	901.906	968.822	906.504	1531.05	1261.39	546.704	923.354	2171.95	2963.13	2178.46	36.1182		136.622	203.12	121.124	160.115		210.965	129.933	347.006	441.155	105.009	124.466	144.546	125.165	137.503	472.037	726.943	311.046	1445.53	901.906	1419.69	1180.55
MMAR_0943|MMAR_0943|PE-PGRS	MMAR_0943	0	1.4	1	1	114112	family protein|1426 AA				70.4893		56.832		58.4377									673.987	231.847	177.82				4.09511		9.67645		12.3065									77.4876	17.7222	27.0746	673.987		231.847	124.154
MMAR_0944|MMAR_0944|conserved	MMAR_0944	56.83	35.9533	11	9	29557	hypothetical protein|268 AA	8058.21	4719.2	4607.11	7416.77	3738.39	6283.98	3916.56	3614.13	6341.02	20211.9	5652.88	7072.92	4586.93	4359.53	4693.4	3031.95	22345.8	11177.1	8812.57	1004.58	214.507	667.726	369.592	1804.92	2403.95	169.649	448.391	421.237	721.94	653.114	1620.11	996.662	552.125	923.014	1995.59	1249.91	1257.95	409.587	12248.3	12465.5	7145.71	7767.42
MMAR_0947|MMAR_0947|conserved	MMAR_0947	0	5.99333	2	1	53625	hypothetical membrane protein|507 AA	124.439	142.233	144.211	146.616	114.27	213.66	117.16	128.321	393.155	372.595	323.116	399.6	221.661	227.583	328.229	861.188	248.056	203.149	523.864	103.653	15.6915	10.1253	17.6732	42.2549	192.029	18.34	68.3397	321.739	86.2082	83.5113	68.3483	89.339	195.569	57.4845	802.504	10.7966	34.6213	278.577	255.216	257.414	223.492	356.693
MMAR_0948|MMAR_0948|conserved	MMAR_0948	13.5667	51.55	7	6	17664	hypothetical protein|162 AA	1710.2	1988.77	2949.56	2075.13	4387.89	2449.45	1498.92	2735.98	4391.62	7035.81	5738.51	7356.09	7061.07	5266.98	3418.31	7011.5	7698.08	8818.27	5594.71	484.237	403.774	358.563	324.106	383.481	529.477	1066.91	422.766	267.88	779.755	1607.77	1294.87	709.213	1022	242.22	287.337	557.687	1271.51	701.818	4599.97	4512.29	5835.45	5008.64
MMAR_0949|lppF|conserved	lppF	4.14	9.97667	4	3	45255	lipoprotein, LppF|432 AA	1739.16	647.281	1892.8	1614.1	1525.08	1299.66	525.959	945.247	2074.35	1405.73	1358.38	1499.94	2197.21	2048.92	3289.12	2486.05	1675.85	2454.31	2016.8	949.242	788.005	934.045	210.817	409.634	583.124	207.046	361.178	1405.34	704.12	506.926	196.971	370.697	743.015	1583.48	465.373	380.085	368.718	141.599	1829.79	1026.51	1901.83	1710.28
MMAR_0950|lpqN|conserved	lpqN	28.8167	29.6767	7	6	23472	lipoprotein, LpqN|229 AA	37838.2	22462.9	29258.3	48753.3	46317.1	45364.3	22080.9	36006.7	34495.4	17260	19471.5	24128.4	21001.2	20100.2	10975.2	23828.1	9964.07	14225.3	7369.75	809.936	320.742	340.997	1480.71	5508.36	1520.3	4314.54	4117	523.588	783.602	585.326	864.26	171.064	1128.66	630.037	939.175	946.427	250.607	1356.89	27432.5	19861.4	20985	26750.5
MMAR_0952|MMAR_0952|alpha-1,2-mannosidase|880	MMAR_0952	0	1.82	2	1	93628	AA	2429.94	244.417	1890.75	3519.99	2215.55	3452.33	820.394	1768.94												83.0819	136.622	49.5787	653.629	65.528	297.251	167.42	404.11												2429.94	244.417	1890.75	3519.99
MMAR_0954|MMAR_0954|imidazolonepropionase|421	MMAR_0954	27.16	47.46	21	17	44243	AA	57951	28807.9	37881.8	44276.4	39606.1	46619.8	23604.4	28025.4	28514.3	30877.3	24397.8	27561.3	30762.5	28502.6	21936.1	32152.4	28473	24035.7	37656.9	4249.94	1124.41	2102.08	921.218	709.993	1099.77	1499.41	1616.75	12517.8	1640.13	9404.81	1206.49	985.317	3393.69	1068.01	1237.72	1951.87	1218.74	926.881	38312.8	29842.6	28771.8	36498.2
MMAR_0955|MMAR_0955|conserved	MMAR_0955	40.5067	30.2467	11	8	34681	protein|314 AA	4718.4	2027.47	3662.82	4507.64	2276.83	5645.07	1453.46	2224.82	4594.47	7444.84	7459.04	6916.62	6910.12	4530.28	5064.13	4155.74	6827.71	6431.52	4739.07	1374.61	857.306	483.367	816.242	1194.77	310.329	220.804	689.165	520.638	229.566	537.293	1627.57	439.91	1357.13	473.673	891.681	532.719	253.025	1894.63	5380.19	4736.15	5851.12	5387.78
MMAR_0956|recD|exodeoxyribonuclease	recD	11.66	22.9967	13	10	62957	V (alpha chain), RecD|588 AA	4057.25	2134.52	3283.64	2646.71	2275.79	3855.79	2509.35	2362.1	2977.42	5040.98	4907.59	5015.02	3269.65	3089.84	2364.11	2936.39	2198.66	2397.14	3717.87	489.262	477.195	586.802	327.654	335.006	178.413	651.187	480.493	757.815	571.397	60.3385	294.915	1268.78	911.275	726.19	56.844	725.247	526.44	1084.38	3077.78	3587.75	3529.46	3793.2
MMAR_0957|recB|exodeoxyribonuclease	recB	3.58	14.4133	17	14	121076	V (beta chain), RecB|1111 AA	2403.56	2547.3	4072.28	3636.75	3614.45	2848.67	2800.84	2872.74	4415.65	4775.19	4433.53	3436.12	6006.59	5784.66	2117.67	4744.72	4957.61	2805.13	3905.39	608.752	435.229	476.321	1134.5	117.078	1105.88	734.799	263.863	200.246	466.342	816.168	568.001	557.686	436.472	758.117	801.717	573.527	340.788	751.689	3925.61	3661.25	3770.31	3659.42
MMAR_0958|recC|exodeoxyribonuclease	recC	4.21333	9.92	9	9	121167	V (gamma chain), RecC|1100 AA	2053.55	1608.12	2905.91	3396.94	4090.59	2544.77	2908.57	1924.67	1204.11	2084.15	1681.29	1555.4	1729.25	2030.81	1074.14	1481.24	1630	1330.09	1026.79	546.429	74.566	693.274	939.521	304.199	1081.61	611.808	947.327	149.425	283.528	235.325	699.217	160.278	469.294	368.573	280.048	442.53	113.471	561.514	1629.22	1846.14	1972.43	1993.05
MMAR_0959|MMAR_0959|nitroreductase|172	MMAR_0959	19.95	32.9433	6	6	18777	AA	1064.06	1559.11	2029.75	1492.7	2770.16	2838.97	1525.66	3423.38	7591.12	7175.1	6750.17	4017.92	8187.07	9242.74	4826.68	9102.45	8766.49	7830.71	4093.86	152.169	477.129	257.211	174.078	333.627	722.147	176.5	17.6546	545.856	315.141	339.21	341.317	814.93	487.879	628.496	79.6742	1177.94	1284.71	307.408	5807.22	4367.1	5536.88	3201.49
MMAR_0960|cynS|cyanate	cynS	9.02	31.2267	4	4	17343	lyase, CynS|159 AA	1892.65	481.537	1483.87	567.474	662.32	2252.61	427.759	702.73	2754.43	4585.37	5689.05	5007.05	4246.13	2655.71	2092.93	3319.65	8851.74	33916.8	51845	129.686	43.6578	42.7956	62.8469	35.2736	21.9257	137.231	212.886	139.504	721.279	662.633	1112.78	297.525	484.595	573.444	1276.36	7930.83	1565.68	1224.71	4499.61	2533.45	13696.6	19139.8
MMAR_0961|MMAR_0961|conserved	MMAR_0961	14.1067	17.8633	5	4	36459	hypothetical transmembrane protein|335 AA	282.558	83.6889	355.31	330.797	442.896	492.465	269.869	433.437	2500.89	2343.01	2641.48	2231.72	2630.73	2827.52	1535.64	2067.05	2140.09	3044.32	1281.96	20.6463	23.3034	189.903	160.12	46.6683	86.3068	21.4048	86.2913	323.584	395.531	859.18	402.795	426.551	752.891	337.473	1188.23	337.741	1623.39	479.5	1641.18	1213.35	2013.7	1281.49
MMAR_0962|echA3|enoyl-CoA	echA3	22.9933	72.1467	27	22	24426	hydratase, EchA3|232 AA	128275	105483	151233	98833.1	142080	209356	108930	170505	241812	167844	205958	177175	291783	256662	195151	326668	214425	178925	176014	6294.64	9563.02	20359.9	1149.97	20079.7	13591.7	9594.77	7443.2	44638.4	22838.6	8321.73	20219.1	9098.8	17091.4	10907.4	16365.4	28198.2	20700.9	18981.5	194837	136664	178706	150674
MMAR_0963|MMAR_0963|conserved	MMAR_0963	19.3467	29.71	9	8	31996	hypothetical membrane protein|277 AA	2880.94	1375.43	3739.01	4057.94	4082.73	4650.8	3142.5	3761.34	6242.43	2697.37	6589.16	4785.57	8427.32	10595.2	6865.04	12181.7	3565.89	5889.13	2492.88	231.916	301.114	628.356	335.384	661.116	385.744	267.004	1356.34	930.131	376.073	1058.08	697.856	1708.14	911.244	874.303	1966.82	911.638	519.515	857.34	4229.75	2036.4	5405.77	3778.79
MMAR_0965|gloB|glyoxalase	gloB	31.64	58.1267	14	12	25984	II, GloB |239 AA	4441.24	4528.54	8728.68	6361.16	10111.8	13753.8	4667.65	9119.8	14834	11889.9	15132.1	12126.8	15226.7	18043.3	8073.89	18214.8	14051	12342.9	18244.3	190.107	421.796	2943.83	767.577	1219.84	883.103	373.92	22.2263	1255.53	1053.69	501.172	166.235	671.274	1455.29	244.109	1011.98	541.533	4238.54	759.518	11108.8	8209.22	12067.9	12244.1
MMAR_0966|MMAR_0966|conserved	MMAR_0966	12.755	65.94	3	3	7710	protein|70 AA									1091.56	375.941	1305.13	439.27	1427.35	1120.76	548.893	941.97	1429.48	1702.57	283.196									726.688	84.3173	394.378	397.867	1277.47	226.387	303.638	215.461	262.873	985.773	35.0067	1260.52	375.941	1503.85	361.233
MMAR_0967|rpmG2|50S	rpmG2	24.23	35.7567	4	4	6513	ribosomal protein L33 type 2, RpmG2|56 AA	8711.97	11528.3	16874.8	8797.94	15771	16886.1	13400.4	16698.6	105165	60976.5	68677.7	52606.5	74889.1	98822.1	62394.9	87520.8	68621.1	52236.7	69986	593.131	416.171	1280.47	532.129	1450.57	948.759	1427.07	633.974	2709.18	1298.33	2857.66	4134.47	1337.14	541.655	2711.49	981.964	1326.44	402.001	820.512	60832.7	36252.4	45929.7	43796.8
MMAR_0968|MMAR_0968|conserved	MMAR_0968	28.1467	80.2967	15	14	17315	protein|160 AA	4628.08	6245.62	17398.8	3989.9	13194.8	15681	13206.1	29370	77582	83144.9	93450	57960.5	86151.3	87763	61780.1	74934	79592.2	82924.2	26701	497.883	361.292	635.368	324.627	2806.24	664.128	1348.15	467.321	5311.51	2632.46	2980.32	4088.42	13458.8	3842.13	9769.71	3226	1779.04	13636	586.04	53934.1	44695.3	64591	29550.5
MMAR_0969|MMAR_0969|conserved	MMAR_0969	8.64	76.9967	17	14	14948	protein|143 AA	234675	118717	223035	200499	182065	254993	151798	161790	149432	177219	188417	139255	148372	149350	106601	131747	175689	178765	156256	10163.6	4256.39	6806.09	9395.02	5073.03	5115.21	6450.88	332.398	5108.44	13061.5	1795.88	4498.88	6582.03	3354.84	3310.84	5484.08	1929.58	3591.89	1542.31	186599	147968	196739	165337
MMAR_0970|MMAR_0970|conserved	MMAR_0970	37.05	87.7467	16	14	18513	protein|167 AA	63502.8	53891.3	74624	35760.9	48050.1	90391.1	50006	71851.7	122955	132339	140095	101210	143218	144575	98258.3	122406	122907	125770	84887.2	2755.92	3220.39	2337.48	805.061	893.991	1050.72	5253.35	700.791	5224.62	8673.16	4474.58	4350.98	1876.25	2787.85	3634.97	8062.18	2277.69	1061.65	5295.2	103122	93115.1	113496	73952.9
MMAR_0971|secE|preprotein	secE	26.9333	22.2233	2	2	17298	translocase (tail-anchored membrane protein), SecE|163 AA	4026.38	1304.09	1769.22	1283.89	1285.62	5041.73	1403.73	792.214	580.739	410.487	398.319	610.918	679.625	1151.4	957.887	1369.76	455.087	480.318	654.547	403.776	689.373	276.2	113.012	97.9336	434.061	167.448	99.4313	408.947	51.7169	273.327	15.9913	664.714	816.733	783.774	833.01	107.845	189.218	404.264	1687.4	857.287	882.62	849.786
MMAR_0972|nusG|transcription	nusG	16.36	73.56	22	18	25557	antitermination protein, NusG|238 AA	171808	95347	151376	141247	145159	192347	114386	123561	200946	172796	195160	177247	231145	247223	177010	267567	159099	160391	199772	24883.1	2174.33	8162.34	15024.7	13028.6	7319.76	15052.8	4116.28	39273.8	27774.9	10672.7	14791.6	8764.12	10706.9	26896.1	12372.7	4131.41	3797.72	4307.32	177284	134071	168976	172755
MMAR_0973|rplK|50S	rplK	9.97333	61.0367	14	11	14947	ribosomal protein L11, RplK|143 AA	117602	71386.4	109543	112291	127407	139616	65133.8	123677	80255	71210	74506.3	80263.6	52895	52719.3	48058.2	52386.1	95041	123593	106073	2964.88	1128.36	1829.72	4857.48	3198.08	7844.08	7311.52	8309.74	512.193	1667.09	1994.31	3976.83	5592.3	4120.37	4097.58	4830.24	9290.12	767.528	4870.31	97632.6	71298.2	102547	99542.7
MMAR_0974|rplA|50S	rplA	49.79	67.9433	25	20	24801	ribosomal protein L1, RplA|236 AA	179110	64135.3	146436	191408	141500	165552	100155	110896	143090	155715	152641	150078	150559	159875	129108	131923	172640	162712	197211	8980.82	626.543	2874.59	2978.31	1586.11	2284.52	1616.19	1277.76	2442.75	1712.51	5634.67	5999.55	546.04	6727.34	5647.26	5746.29	4124.95	4130.71	2011.62	164947	109925	153930	179566
MMAR_0976|MMAR_0976|conserved	MMAR_0976	11.1867	17.67	4	3	23991	hypothetical protein|233 AA	1926.78	791.349	2130.47	2827.85	2340.67	2599.1	966.797	1438.31	1547.34	1457.71	1647.13	1353.55	288.192	1456.05	1847.1	2340.9	810.741	1254.72	150.28	165.382	86.3387	163.878	138.688	27.528	194.627	113.969	42.2804	421.798	305.364	52.0126	66.3528	36.0684	760.093	135.048	264.993	324.203	52.7459	24.6984	1428.29	1124.53	1677.44	1443.89
MMAR_0977|mmaA4|methoxy	mmaA4	12.7867	75.6967	37	31	34377	mycolic acid synthase 4, MmaA4|300 AA	74292.6	31528.4	84828.5	48849.6	64357.6	91744.5	43135.7	60135.5	135153	187680	193468	152999	182991	189522	153487	202444	192231	205933	107453	1681.14	1005.86	2177.1	1327.23	1998.51	8549.64	1609.09	4630.36	17260	3504.83	13884.8	11212.5	3193.06	15749.4	2121.64	3114.67	5446.74	4796.48	2613.27	133892	109604	161410	103101
MMAR_0978|mmaA3|methoxy	mmaA3	22.5467	55.9733	26	20	33686	mycolic acid synthase 3, MmaA3|294 AA	12532.9	1781.52	10535.9	8551.91	7820.58	16179.4	7061.13	10171.7	67378.2	74583.6	80721.3	73813.8	86149.9	77062.1	68051.3	64813.4	73976	99919.1	39459.6	807.175	214.031	624.752	205.638	2242.49	449.366	1447.84	1277.18	2494.57	3493.84	1302.51	1807.81	3448.77	3861.31	3902.15	2945.3	612.099	451.37	1136.14	51295.7	38182.6	63725.4	40608.4
MMAR_0979|mmaA5_1|methoxy	mmaA5_1	32.0233	30.44	30	8	32906	mycolic acid synthase 5 MmaA5_1 |289 AA	289.939	202.337	539.5	549.809	855.76	623.864	424.617	883.598	5127.31	10368.2	12112.5	14008.9	5946.1	3677.6	6068.57	2203.11	6392.29	10292.3	3763.59	37.9344	36.3696	213.1	63.899	26.5081	107.521	10.5005	102.936	946.93	508.81	394.591	560.399	464.55	1261.02	4129.55	362.658	1553	259.642	857.794	3936.51	5285.29	7648.12	6107.42
MMAR_0980|mmaA1|methoxy	mmaA1	18.4467	23.5433	6	5	32695	mycolic acid synthase 1 Mma1|287 AA	598.87	515.272	1253.92	656.466	1028.69	1651.48	166.801	926.282	4390.27	7469.8	8401.45	7595.14	5486.77	5946.52	3080.05	3932.51	4740.56	6204.5	2319.85	134.784	23.6501	17.311	108.791	88.6414	102.02	84.3499	660.285	264.324	371.472	228.466	1143.12	669.343	563.149	748.329	254.76	313.789	83.7343	99.3021	3243.23	3992.54	5286.62	3523.82
MMAR_0981|lipG1|lipase/esterase	lipG1	19.3367	8.81	4	3	34515	LipG1|315 AA	341.151		389.251	468.525	383.144	387.312	140.879	414.847	495.161	508.443	389.544	413.613	419.021	287.649	247.519	256.174	524.299	555.145	468.991	8.39973		29.6805	29.9194	45.2884	67.8099	49.4414	112.667	8.41584	308.815	219.825	176.585	43.4978	16.5582	27.6105	42.2081	80.7413	33.7621	231.13	453.537	508.443	444.647	450.376
MMAR_0982|MMAR_0982|conserved	MMAR_0982	44.3833	49.4567	23	19	51190	hypothetical protein|462 AA	5490.69	2139.68	9333.4	4148.65	5764.04	11050.8	3640.95	6016.11	9368.9	12154	14877.2	10642.2	14576.6	14276	11472.9	11377.6	7834.37	11377.5	7177.27	974.197	871.955	231.269	111.089	472.134	869.558	526.395	673.964	322.554	164.94	132.969	489.972	274.993	736.865	272.654	249.866	729.62	359.881	215.47	7564.65	7146.85	11862.7	7322.71
MMAR_0984|amiD|amidase,	amiD	16.6767	36.91	13	12	49811	AmiD |467 AA	4000.65	1358.52	4395.2	3928.98	4368.13	4922.99	2361.83	3455.42	4971.83	3109.56	4178.13	3394.67	4273.58	4906.15	3224.92	5761.13	3282.76	4710.21	2627.99	104.04	124.658	254.623	141.988	332.33	134.254	903.06	200.438	986.132	344.159	486.097	594.09	1045.93	184.9	370.188	183.515	537.675	212.972	600.724	4085.08	2234.04	4427.84	3317.21
MMAR_0985|MMAR_0985|alpha-mannosidase	MMAR_0985	11.8	10.9367	13	11	150913	|1400 AA	1934.83	660.364	1135.61	1691.72	1336	1821.72	1173.51	916.183	4146.87	2432.63	5119.69	4255.63	8686.53	8125.51	5783.4	7983.56	5182.48	6066.71	422.156	1105.42	41.0167	75.7502	118.389	105.876	134.081	106.247	116.275	3070.92	630.237	2400.96	1035.36	294.478	405.694	1110.97	522.177	161.32	507.888	107.885	3754.73	1546.49	4107.34	2123.17
MMAR_0987|MMAR_0987|carbohydrate	MMAR_0987	6.62	26.49	8	5	29890	kinase|303 AA	4407.38	1803.03	3640.74	3991.16	3450.16	5193.49	2379.31	2896.81	1893.73	934.482	1028.75	666.8	1724.3	1383.01	1109.09	1856.75	2342.78	3054.17	3539.97	386.096	164.696	207.648	528.741	441.132	156.9	193.806	295.388	279.474	318.569	143.101	269.483	78.0051	333.665	567.292	404.667	591.926	157.022	164.947	2881.3	1368.75	2574.55	2732.64
MMAR_0988|MMAR_0988|transposase	MMAR_0988	0	6.5	3	2	36597	for ISMyma04|324 AA									393.982	398.885	361.314	314.238	359.309	476.256	3588.28	437.195												28.9461	2.76701	2.73583	18.2322	37.8391	72.4061	350.524	24.2286				393.982	398.885	361.314	314.238
MMAR_0989|MMAR_0989|PE-PGRS	MMAR_0989	0	2	2	2	86642	family protein |1051 AA									103.612	124.156	104.796	76.6844	135.454	102.994	144.05	95.3495	313.136	184.714	775.834									11.6694	13.9378	37.7597	2.12343	17.3784	17.7317	6.17967	6.75075	200.964	48.2568	517.506	208.374	124.156	144.755	426.259
MMAR_0990|rplJ|50S	rplJ	22.29	78.4767	25	23	21079	ribosomal protein L10, RplJ|207 AA	283284	182741	257403	200510	225951	217751	203589	225060	211795	146575	175636	187772	180368	222522	170369	242319	271564	284680	297966	17343.3	6227.38	6978.52	6604.31	6730.67	7251.13	9153.97	1194.59	7089.99	1614.46	8954.3	11642.6	6664.74	7065.9	5241.11	27018	27682.2	8152.18	17063.8	255548	164658	239240	228750
MMAR_0991|rplL|50S	rplL	20.41	47.69	12	10	13386	ribosomal protein L7/L12, RplL|131 AA	57249.5	46455	56164.1	65171.5	53440	66114.6	38827.8	77397.4	94967.2	64102.9	73861.5	123395	90810.2	118319	70860.4	104895	169195	129908	151342	1589.47	1418.95	1033.24	2618.71	580.173	1326.1	1333.83	1412.64	2503.8	2225.41	2948.49	1532.69	184.464	2488.15	1244.68	632.833	1943.79	5213.88	4209.37	107137	55279	86644.4	113303
MMAR_0992|MMAR_0992|transcriptional	MMAR_0992	0	11.225	1	1	25799	regulatory protein|246 AA									231.367	184.731	258.113	213.31	264.503	296.241	401.72	359.62	227.012	361.185										65.9011	90.5201	44.9658	20.0832	80.4175	65.5692	31.5512	98.9099	34.7935	64.4436		229.19	184.731	309.649	213.31
MMAR_0993|MMAR_0993|dioxygenase|501	MMAR_0993	6.67	23.8	12	10	55022	AA	1598.37	1503.11	3401.34	2357.07	3606.37	1773.1	2369.8	2427.24	3007.74	4332.28	4977.24	3667.03	5932.16	5873.79	3078.59	5878.19	7310.23	6209.21	6070.09	397.392	259.771	588.333	382.148	109.076	314.73	305.943	264.98	1171.69	462.902	819.06	415.725	278.794	190.484	216.346	493.119	406.814	1142.78	542.153	3972.12	2917.69	4862.59	4031.4
MMAR_0994|mkl|ribonucleotide-transport	mkl	88.97	50.2033	30	24	35896	ATP-binding protein ABC transporter, Mkl|329 AA	72998.3	30531.3	70229.5	82019.7	78458.8	81579.8	49244.1	55603.9	71742.7	51685.8	86004.3	91079.2	98929.6	91488.7	48908.7	95849.3	50695.9	88755.9	126026	4793.76	828.365	1680.77	2876.18	2130.84	2340.23	2777.15	565.046	2916.1	1152	2530.55	2918.15	2310.73	999.63	4073.34	1376.43	3971.9	681.453	696.404	65145.6	41108.5	81663.2	99708.5
MMAR_0995|rpoB|DNA-directed	rpoB	20.89	69.6433	116	103	129515	RNA polymerase, beta subunit, RpoB|1177 AA	208804	86636.1	190149	205480	158581	165472	126630	121210	164946	221350	193275	179426	168574	204574	198924	158868	197884	210578	297131	5758.32	2687.61	5966.64	6750.43	20967.6	29416.2	5232.15	22036.9	6444.06	20954	8226.07	4148.73	17739.5	2550.56	3664.85	6065.14	31547.7	32887.6	6967.39	190545	153993	198001	227345
MMAR_0996|rpoC|DNA-directed	rpoC	28.2233	72.8967	141	120	146730	RNA polymerase, beta chain, RpoC|1317 AA	128255	54734.5	153234	158142	155031	164241	89410.2	119329	208927	229936	202346	135365	212924	254490	193359	163588	259213	243123	88216.8	28178.1	8429.18	2897.46	6323.11	16195.8	12254	16234.7	5098.15	9331.93	28823.3	26381.4	28187	4181.79	2659.34	23103	10065	28613.8	14620.8	2751.31	198798	142335	199568	127241
MMAR_0997|MMAR_0997|ceramidase|638	MMAR_0997	24.72	41.13	22	21	68757	AA	15461.2	8486.73	13486.3	11719.9	12434.7	13865.8	8331.32	11061	11640.4	11695.6	11726.7	9622.04	12938.3	18360.9	11147.5	17713.3	9447.15	9663.07	3513.84	775.451	438.327	535.818	357.948	304.68	55.2346	242.243	260.592	167.736	650.81	531.221	921.997	823.035	2614.41	251.683	2328.85	178.109	1487.65	946.09	12182.9	10091.2	11625.3	8285.26
MMAR_0998|MMAR_0998|conserved	MMAR_0998	0	2.78	2	1	31731	hypothetical protein|289 AA									1040.78	736.391	1888.13	1268.23	1007.55	1037.02	1326.27	1273.69												619.537	345.368	717.759	713.617	552.419	507.072	246.62	822.982				1040.78	736.391	1888.13	1268.23
MMAR_0999|end|endonuclease	end	22.94	39.1533	9	8	26977	iv (apurinase), End|253 AA		88.7804	1098.99	627.788	1073.14	1625.49	154.018	1722.8	3617.06	3657.76	5196.4	9147.9	3322.56	4547.68	2905.35	4794.81	12278.9	13286	3955.28		28.7453	47.7716	283.311	91.8862	144.749	64.6544	62.7579	329.499	591.204	79.6825	789.905	626.865	312.829	509.143	345.21	1349.76	85.3776	454.831	7947.99	1873.27	6527.12	4576.99
MMAR_1001|MMAR_1001|acyl-CoA	MMAR_1001	32.3	59.1633	25	23	58842	dehydrogenase|543 AA	20069.8	8159.04	17463.1	18097.2	15164.8	18217.3	7354.98	13833.7	17720.5	20522.3	15835.7	14813	23470.2	24369.7	17639.5	28174.7	18402.2	14902.9	12519.6	1539.33	1001.32	1190.02	277.751	306.32	471.593	737.354	1380.22	597.046	546.997	2494.86	1059.23	584.481	460.017	1544.83	1390.31	1119.63	191.846	292.439	18730.8	14340.7	16067.2	15143.3
MMAR_1002|echA4|enoyl-CoA	echA4	22.2667	49.4667	12	11	33767	hydratase, EchA4|313 AA	2375.41	1954.24	4243.57	2617.62	3588.74	5223.67	4384.02	3240.83	8140.65	8599.68	9481.25	6864.03	12360.5	9177.37	6035.75	6911.5	11674.6	10690.2	7016.08	488.009	155.613	748.588	630.212	632.749	227.135	1078.06	415.309	1721.28	1615.03	1158.38	217.681	430.439	1536.67	653.65	590.54	318.907	281.936	542.938	7396.88	5276.96	8138.34	5499.25
MMAR_1004|echA5|enoyl-CoA	echA5	33.64	44.49	12	10	26652	hydratase, EchA5|258 AA	10145.2	6196.52	12241.1	12880	12338.1	11302.7	5215.75	9441.51	10908.7	9022.12	8142.69	5343.37	12097.7	11313.5	5702.18	12033.5	12067.4	11145.4	7774.46	288.127	615.252	607.481	544.955	1302.93	1358.28	1042.09	159.943	428.361	556.507	1138.25	1548	354.142	1637.98	983.392	429.403	1324.21	1318.76	532.515	11040.4	7609.32	10509.7	8665.93
MMAR_1005|mmpL5|conserved	mmpL5	0	1.87	1	1	104963	transmembrane transport protein, MmpL5|965 AA	106.58		126.646	123.619	108.286	123.047	95.3646	101.948			64.1565		103.702	108.891	105.069	102.619				5.41667		25.5938	11.2682	30.8048	70.5892	24.0055	66.2527			6.97137		11.9511	6.83839	8.95025	11.0587				106.58		95.4014	123.619
MMAR_1007|MMAR_1007|transcriptional	MMAR_1007	32.7833	36.1433	8	5	18045	regulator|167 AA	3194.07	1580.24	3419.72	1983.69	2740.04	4265	1872.13	3610.82	2863.97	1619.46	4364.54	6186.95	2930	4307.84	3086.38	4765.16	1812.22	2948.13	1889.82	170.774	70.6842	753.037	133.428	101.24	827.21	392.898	553.604	719.071	764.523	278.563	1298.5	1174.64	1216.1	737.706	689.509	368.587	68.6268	1499.96	2623.42	1599.85	3577.46	3353.48
MMAR_1008|MMAR_1008|conserved	MMAR_1008	0.803333	17.5133	3	3	15663	hypothetical membrane protein|159 AA	7562.39	4218.11	5149.55	8097.64	7920.07	7541.53	3618.55	5614.58	2168.71	1093.84	1098.14	877.427	1675.37	2775.85	875.871	3045.23	16613.1	15239.6	20661.2	165.938	259.314	71.268	121.48	168.176	188.809	285.556	366.92	107.848	131.27	147.589	177.876	257.081	145.2	57.5502	119.591	230.199	340.616	365.491	8781.4	2655.98	7162.45	9878.74
MMAR_1009|MMAR_1009|conserved	MMAR_1009	0	20.5333	1	1	13122	hypothetical transmembrane protein|126 AA	601.858	720.591	475.374	847.399	490.857	1018.51	919.383	433.658		256.387	150.805	181.105			89.5677		138.911	73.2358	246.275	267.704	5.24541	37.2311	16.1644	402.756	219.189	6.32864	208.069		64.6889	31.6163	52.1625			21.9038		25.4617	7.71402	143.341	370.385	488.489	233.138	424.926
MMAR_1010|MMAR_1010|transcription	MMAR_1010	7.00667	28.3733	5	5	22999	regulator, TetR family|216 AA	731.988	432.093	921.522	1076.58	1001.07	811.519	1067.19	1237.78	1613.15	2630.4	2613.22	3159.49	2097.27	2670.41	1775.4	1870.47	5814.78	5416.29	1403.53	133.186	78.9887	317.108	192.284	142.598	41.681	59.168	266.419	159.417	172.291	821.893	595.984	786.882	400.998	671.379	544.769	790.88	2197.69	649.634	2719.97	1531.25	2983.68	1879.87
MMAR_1011|rpsL|30S	rpsL	47.8833	47.58	6	6	13849	ribosomal protein S12, RpsL|125 AA	59038.5	25717.6	52391.6	68320	48043.2	58350.6	25004.5	34430.8	179468	151491	123090	86130.8	142517	141662	120660	116896	155628	154822	119585	988.795	498.255	891.678	1842.68	109.985	2026.12	1530.69	980.172	8746.2	8509.98	5457.72	4887.87	6192.84	5952.3	3442.08	4942.77	4586.21	4546.4	6142.7	131378	88604.2	110101	91345.2
MMAR_1012|rpsG|30S	rpsG	24.63	63.25	26	22	17600	ribosomal protein S7, RpsG|157 AA	256962	192890	318498	279051	325724	305586	215373	281998	458777	375682	416003	388312	372188	348225	304005	348164	400773	384028	317687	5480.9	4971.92	6679.54	6986.23	5567.83	2272.14	9417.42	1939.74	1748.17	34815.7	8856.98	19462.7	23679.8	9422.13	6352.3	21704.7	8053.26	3250.68	19016.8	372171	284286	372843	328350
MMAR_1013|fusA1|elongation	fusA1	22.9633	70.7567	84	70	76933	factor G, FusA1|702 AA	210698	93113.8	182401	191726	175305	214801	127725	142350	165494	246683	248563	257179	187665	177260	137172	149971	250115	233271	172287	11175	3339.25	3053.41	3465.16	2771.7	7078.66	6065.29	4290.56	7820.83	8048.93	6981.15	5253.17	2227.33	2098.82	2358.39	4493.66	4075.48	3042.77	11897.1	208769	169898	221412	207064
MMAR_1014|tuf|iron-regulated	tuf	29.89	80.3067	139	114	43774	elongation factor Ef-tu, Tuf|397 AA	2106408	2.07292e+06	2057942	2.63337e+06	2.19716e+06	2.1319e+06	1.75198e+06	1.8048e+06	2.60097e+06	2.87381e+06	2.67615e+06	2.91142e+06	2.52134e+06	2.37126e+06	1.94216e+06	2.36275e+06	2.2447e+06	1.99032e+06	1.79088e+06	433722	77441.1	391665	34902.6	9506.71	14273.3	371936	6211.33	77475.9	85313.2	20684.1	37294.4	35049.6	52135.9	151850	101745	15624.6	4673.65	20943.1	2.31736e+06	2.47336e+06	2.24147e+06	2.44522e+06
MMAR_1015|MMAR_1015|conserved	MMAR_1015	0.07	17.4733	3	3	28913	membrane protein|270 AA	637.743	477.719	534.73	700.158	730.998	1066.5	844.403	675.131	181.148	155.285	170.134	256.606	536.996	452.397	429.346	618.055	165.08	235.275	865.371	244.777	11.3798	293.441	359.947	164.294	92.2586	33.6598	43.7456	50.3922	74.8123	39.7499	47.205	266.879	236.377	51.5828	242.856	18.763	10.3022	172.576	327.99	316.502	313.38	607.378
MMAR_1016|MMAR_1016|short-chain	MMAR_1016	1.94667	12.12	3	3	29021	dehydrogenase/reductase|276 AA	1045.13	601.421	1144.92	1225.28	884.746	1217.77	989.504	864.677	1011.52	927.575	803.815	299.49	703.331	379.992	420.859	426.309	261.832	321.808	247.453	261.925	119.313	66.7216	352.741	147.932	171.445	172.069	364.815	152.818	47.0735	231.028	47.7358	159.783	230.085	44.8349	291.39	25.197	110.801	80.8327	772.826	764.498	756.847	590.741
MMAR_1017|MMAR_1017|ferredoxin	MMAR_1017	44.0133	54.0433	25	22	43518	reductase|413 AA	79080.8	48178.8	66069.4	75800	57685.6	72021	40606.1	49683.4	76163.7	76228.9	74765.9	64383.9	92749.4	98970.3	66074.9	96164	115684	99643.8	33050.9	3633.03	2039.32	2401.61	2536.65	1950.94	1688.99	1995.97	860.867	7040.15	2844.96	886.493	1903.45	1333.08	3197.4	876.56	81.3363	4361.14	2178.01	545.28	90309.3	62203.9	80159.7	57744.9
MMAR_1018|MMAR_1018|conserved	MMAR_1018	8.98333	16.9967	5	5	38833	hypothetical protein|354 AA	599.594	399.039	369.25	501.436	491.72	324.742	495.171	414.275	1239.65	803.238	924.09	809.275	1221.22	1739.51	663.491	1127.29	258.728	150.747		199.557	52.782	200.056	76.0491	35.8378	213.132	313.817	11.1328	280.138	203.753	351.781	336.599	141.793	230.295	75.5213	391.494	4.71956	65.0247		699.324	601.139	481.363	655.355
MMAR_1020|MMAR_1020|conserved	MMAR_1020	0	8.74	1	1	11030	hypothetical protein|104 AA															3108.41																			134.021
MMAR_1022|lldD1|L-lactate	lldD1	19.67	25.64	8	8	41681	dehydrogenase (cytochrome) LldD1|391 AA	4005.99	2350.15	3620.61	2483.11	2871.19	4140.44	1969.93	1968.7	3934.67	6434.11	5443.37	4453.61	6713.54	7259.39	6123.38	6841.41	6795.37	7098.33	5199.58	597.18	342.308	769.979	1074.61	222.17	1358.46	412.69	158.56	618.058	167.902	851.48	677.923	655.2	784.181	415.884	195.439	285.521	284.642	1239.23	4912.01	4392.13	5387.43	4045.43
MMAR_1023|MMAR_1023|Creatinine	MMAR_1023	0	9.6	2	1	26001	amidohydrolase|251 AA	1096.48	318.839	1432.59	925.068	973.584	1670.54	1236.99	687.248	75.7031	358.738	534.258	510.102	107.629	124.495	143.403	123.755	194.522	143.388	450.902	76.9945	126.481	98.5299	135.062	85.6447	55.5896	75.8575	136.615	24.2152	153.535	133.398	233.167	34.5698	23.2255	10.1203	11.1537	74.9695	40.6829	297.864	455.568	338.788	703.411	628.691
MMAR_1024|MMAR_1024|membrane	MMAR_1024	0	3.725	2	2	50954	glycosyl transferase|471 AA	555.341	253.369	309.591	356.644	329.431	254.978	280.389	167.069	454.793	431.05	505.338	458.236	409.659	492.92	575.017	517.976				326.419	11.0198	123.233	207.152	63.5695	47.0007	122.728	15.6591	15.5319	124.96	36.7147	223.966	220.721	40.2004	221.714	13.5707				505.067	342.21	407.464	407.44
MMAR_1025|MMAR_1025|dehydrogenase|479	MMAR_1025	12.9767	7.67	3	3	49712	AA	705.116	1750.37	3047.33	2539.1	2467.39	1855.94	2742.99	779.776	263.313	368.506	162.024	312.335	193.684	128.549	241.387	97.6463	446.714	370.845		447.856	226.214	185.452	2137.27	703.405	382.551	302.689	1145.41	40.2037	128.316	66.6687	25.3073	41.8977	11.4294	76.9531	10.7809	20.2148	50.9029		471.714	1059.44	1193.4	1425.72
MMAR_1026|MMAR_1026|transcriptional	MMAR_1026	0	8.06	1	1	23432	regulator (TetR family)|212 AA	75.4514	80.0275	122.976	83.1554	146.719	132.201	166.844	179.018												7.84854	8.31546	43.4259	12.0734	59.6633	16.9095	7.44296	50.1582												75.4514	80.0275	122.976	83.1554
MMAR_1030|rpsJ|30S	rpsJ	40.3167	68.32	11	9	11399	ribosomal protein S10, RpsJ|102 AA	163917	76385	127186	173525	137225	170269	91568.1	102660	94215.6	107995	74360.2	102448	47556.2	51637.2	33113.8	40435.5	83787.7	75338.7	124947	19751.6	7019.75	11600.3	10642.3	16544.4	3266.81	4788.99	3220.66	15734.8	10892.9	4696.75	19877	1278.3	2905.43	1766.56	615.372	2082.63	1840.56	2955.23	113973	92189.9	92295.1	133640
MMAR_1031|rplC|50S	rplC	29.8033	65.2833	26	22	23036	ribosomal protein L3 RplC|218 AA	188424	118973	202488	159151	194554	203883	125669	192557	286481	213982	217524	164798	268992	273598	206942	288952	170662	167166	157496	12591.3	1278.6	5114.42	1811.71	4445.5	5315.82	4305.77	2092.35	417.03	12555.9	5567.02	1396.16	4728.5	2648.96	1140.61	39117.1	3715.9	18159.1	2522.84	215189	166478	195726	160481
MMAR_1032|rplD|50S	rplD	13.1933	55.5067	21	18	23832	ribosomal protein L4, RplD|225 AA	121957	114701	172476	110667	181686	163634	112660	193618	282853	249788	246993	256888	237387	207264	168849	238987	267128	236353	157983	7078.95	3624.15	1109.47	7284.65	15555.3	2552.51	3072.62	5930.64	29380.3	4523.18	15812.6	1288.74	4677.51	11845	5487.88	9780.46	8835.66	35995.8	2112.91	223979	182244	218607	175179
MMAR_1033|rplW|50S	rplW	21.12	69.3333	14	13	10953	ribosomal protein L23, RplW|101 AA	186758	122494	176210	127446	146901	193335	122883	172738	130166	130658	139389	159030	114644	93158.8	71379.7	97530.8	120560	102787	108816	4924.5	2159.64	393.86	2429.95	4265	3962.72	2870.77	2106.75	6820.57	3640	3659.01	2530.37	3039.21	4756.45	3207.41	2862.55	5253.16	2937.43	5053.75	145828	126576	139462	131764
MMAR_1034|rplB|50S	rplB	11.8733	64.7633	33	29	30458	ribosomal protein L2, RplB|281 AA	243207	173502	234032	277977	250938	290401	188165	228464	312781	221090	223325	189709	223127	238095	199869	241634	261530	258703	206554	4130.13	2256.69	7891.05	4092.22	1842.37	20001.3	5066.95	19512.2	6131.22	6283.73	5174.44	21056	1574.68	6997.4	7841.34	10323.2	4593.1	5474.51	8421.05	272506	197296	238687	224747
MMAR_1035|rpsS|50S	rpsS	67.5833	57.3467	20	17	10790	ribosomal protein S19, RpsS|94 AA	5813.51	15658.8	37910.8	12904.1	74107.7	36751.7	31088.8	96958.6	345366	260838	251513	201056	281796	271127	204872	272604	189250	175849	50678	492.566	10410.2	449.143	4217.64	2766.94	2434.77	3302.04	2497.19	8501.89	4038.58	7247.66	5086.84	22929.2	5265.44	7317.4	11409.3	5371.79	2133.96	1839.37	180143	138249	155091	88212.6
MMAR_1036|rplV|50S	rplV	10.7533	51.7067	11	9	18638	ribosomal protein L22, RplV|177 AA	138424	94594	143990	171796	179210	185563	113230	127874	110111	87089.2	96945.9	82744	119130	144908	104740	162176	102210	92465	108585	10755.6	5951.04	26571.1	6035.5	6739.87	7098.5	7251.79	3610.66	7611.36	14163.1	7743.79	4442.69	13636.7	14841.9	10018.8	13028.1	8845.06	27452.9	14774.4	116915	90841.6	111134	121042
MMAR_1037|rpsC|30S	rpsC	51.9467	66.9133	34	32	30177	ribosomal protein S3, RpsC|276 AA	268086	121505	254945	251726	235964	277416	163569	198825	185484	255430	232477	267913	124758	124110	72760.6	97370.7	335237	341055	345123	13589.9	5192.67	7317.67	3095.14	7901.95	9207.85	8282.33	2997.54	30289.5	3869.38	11517.3	12697.6	1142.36	13046.5	9215.83	13113.4	5249.08	4974.48	6179.63	262935	188467	276159	288254
MMAR_1038|rplP|50S	rplP	53.4167	64.7333	19	16	15706	ribosomal protein L16, RplP|139 AA	4502.98	12359.2	16385.8	10436.4	44053.7	17027.1	15197.7	51063.9	278091	262633	249740	217839	219098	139279	131903	122392	245063	236015	55523.1	333.097	386.043	608.205	231.065	3254.95	1121.46	1148.84	2478.83	10807.8	7639.04	3644.68	9495.14	8364.43	25011.4	6627.06	7421.62	10845.1	7958.58	3253.86	175886	137496	167380	94599.5
MMAR_1039|rpmC|50S	rpmC	54.5133	64.5833	7	5	9156	ribosomal protein L29, RpmC|81 AA	7865.65	2844.54	3948.26	7524.48	4423.93	6196.93	2540.61	2998.36	1331.68	860.251	989.681	712.788	1355.29	1448.17	72429.3	2976.75	6409.64	6600.25	6114.37	881.415	181.385	237.546	436.784	222.463	354.1	777.89	481.679	159.231	450.286	74.5456	518.357	604.346	264.701	6851.93	551.918	731.495	391.523	225.982	5202.32	1852.4	3846.06	4783.88
MMAR_1040|rpsQ|30S	rpsQ	14.1833	48.46	11	10	13068	ribosomal protein S17, RpsQ|120 AA	100301	62123.7	112725	49081.4	78341.3	97634.7	83004.4	97857.5	122955	95725.1	99461.5	63059.1	117877	92499.5	67218.7	85369.3	135524	127764	143319	5147.65	1175.18	2281.03	1756.4	2773.28	9537.56	1596.53	948.94	16479.3	2151.57	8229.06	5520.03	7642.85	10483.8	5068.12	12661	7315.28	4545.06	5586.01	119593	78924.4	113317	85153.2
MMAR_1041|atsA|arylsulfatase	atsA	6.66667	53.9067	46	40	86675	AtsA|790 AA	100108	57360.3	101027	79187	104453	117930	66335.1	80007.3	59420.4	45954.9	43082.1	36049.5	42083.9	40233.6	21537.5	42552.7	71312.6	85135	67355.4	44525.3	31167.3	5014.98	51122.1	956.829	7752.97	2988.9	6088	5351.34	3283.76	2661.7	2506.59	1456.92	2058.93	513.956	1602.28	37593.7	1237.54	23133.5	76947.1	51657.6	76414.8	60864
MMAR_1042|MMAR_1042|conserved	MMAR_1042	4.97333	17.38	4	3	23998	protein|235 AA	1214.88	1652.2	934.514	1276.24	2424.72	964.055	1843.97	1702.32	3717.98	2546.35	3188.76	2845.07	4960.81	3988.46	2961.61	5103.8	3664.37	2835.91	2405.96	432.949	72.0334	456.578	124.635	786.356	676.5	252.851	399.094	478.696	485.968	338.031	1000.8	210.416	718.039	309.921	329.751	598.332	915.66	673.208	2865.74	2099.27	2319.73	2175.76
MMAR_1043|MMAR_1043|conserved	MMAR_1043	29.3133	28.1	5	5	32251	protein|294 AA			292.145		165.531	781.159		1036.03	6330.47	4681.25	6312.65	4656.19	6151.91	6451.15	5271.48	7332.83	5470.65	5592.49	3833.13			370.296		83.3334	148.947		49.2091	768.326	294.2	160.106	548.201	729.058	657.189	586.295	349.642	151.927	197.631	316.356	5900.56	4681.25	4065.76	4244.66
MMAR_1044|MMAR_1044|conserved	MMAR_1044	0	5.61	1	1	34196	transmembrane protein|313 AA						73.5409		51.4674	256.335	196.686	201.254	300.569	122.967	234.452	223.666	204.073									11.2707		10.7085	51.6227	15.0981	111.26	17.1091	33.9863	105	127.908	78.8485				256.335	196.686	201.254	300.569
MMAR_1045|rplN|50S	rplN	12.3167	51.3667	11	10	13410	ribosomal protein L14, RplN|123 AA	24654.7	31535.1	54975.1	22641.2	54175.6	48118.1	55113.1	73147.5	142152	110656	133574	152926	109277	93742.1	80112.1	114570	106580	106364	96561.9	3097.92	4236.28	2762.34	2008.6	1718.14	5719.9	9124.51	1534.24	11180.5	8856.25	9668.11	9705.55	6999.41	3455.04	4115.61	4016.86	8530.79	1943.27	5503.07	91128.9	71095.6	98304.3	90709.6
MMAR_1046|rplX|50S	rplX	23.5233	67.6033	14	13	11659	ribosomal protein L24, RplX|108 AA	116878	84967.5	130885	151199	165209	134146	82684.8	129600	232823	162603	162313	139223	195833	196591	164228	196283	189890	178107	160991	3773.32	1322.31	2148.3	3395.96	3006.8	2404.24	3479.12	954.972	3897.02	10509.5	2074.16	2993.14	5314.25	3717	2858.69	9175.89	4818	2369.85	3896.07	179864	123785	157102	150471
MMAR_1047|rplE|50S	rplE	34.9833	67.8933	26	21	21305	ribosomal protein L5, RplE|191 AA	149268	116245	172999	216954	208473	166047	125744	145381	354869	266232	282190	300926	296860	332581	258094	374265	244323	233996	207555	5401.25	2154.22	2064.59	6175.99	3107.69	2965.79	1727.91	1262.76	14774.4	52655.9	17241.5	16460.3	41053.7	19555.9	13098.5	12553.8	14886.9	1439.92	2046.01	249487	191238	229729	241812
MMAR_1048|rpsN|30S	rpsN	0	21.31	2	1	6866	ribosomal protein S14, RpsN|62 AA	33158	11511.5	21591	23655.1	20086.2	29888	12515.7	17365.4	49556.9	33388.1	28753	20035.7	37797.3	42243.1	28149.3	40665.4	34853.3	31143.4	29609.3	2176.91	4210.81	813.88	1670.39	283.286	787.193	571.377	1404.65	1146.94	876.821	1073.92	819.757	971.716	696.973	2175.96	971.073	1300.99	1434.68	850.544	39189.4	22449.8	27162.5	24433.4
MMAR_1049|rpsH|30S	rpsH	47.34	67.6767	15	14	14393	ribosomal protein S8, RpsH|133 AA	65349	62908.1	141046	111252	181694	158240	106650	144628	275982	231814	238868	237588	249048	242160	187558	250100	239888	241006	186092	2399.53	1278.93	4926.13	3372.83	2098.44	1556.31	4052.49	1476.42	7813.81	4865.22	4168.75	8448.92	5512.57	3490.69	566.917	10090.3	3984.99	2200.86	6468.09	193740	147361	206973	178311
MMAR_1050|rplF|50S	rplF	8.05667	79.3267	24	18	19457	ribosomal protein L6, RplF|180 AA	125925	79040.7	125647	120701	127616	127900	81702.6	117285	154111	162387	160943	220811	123292	129692	85199.2	145630	166043	142911	276430	5904.73	1422.16	3512.52	2803.32	2925.68	2751.03	5333.45	1489.56	4009.95	3619.97	2637.44	2782.72	7091.95	2770.95	17253.5	5554.7	10362.2	5118.6	6012.01	148693	120714	143167	205981
MMAR_1051|rplR|50S	rplR	21.1667	56.79	11	9	14594	ribosomal protein L18, RplR|136 AA	176276	131067	162529	174783	168319	166144	131669	145442	127850	107499	123381	115572	84591.2	77020.7	66195.5	65679.3	101734	93171.1	213545	5660.13	2727.53	3227.65	2566.96	4158.78	2265.02	11509.5	872.005	7287.65	2293.93	24295.1	1223.18	11805.2	7765.83	6744.21	3538.1	3357.22	6378.18	7291.5	135287	119283	126360	167967
MMAR_1052|rpsE|30S	rpsE	20.0567	71.13	36	32	22935	ribosomal protein S5, RpsE|225 AA	133003	54420.7	120366	148038	126335	145529	73897.9	105116	370639	365927	368675	374170	308879	258309	193624	242189	369591	335731	283766	7645.93	1070.19	7608.08	3833.9	2362.38	1121.18	2752.45	1398.54	15186.1	29162.1	8542.8	2319.95	5408.99	14383.1	4519.46	2479.65	8729.66	23334.8	8425.79	291078	210174	274924	268658
MMAR_1053|rpmD|50S	rpmD	0	31.02	4	3	8074	ribosomal protein L30, RpmD|73 AA	40896.9	19519.4	24100.3	25266.3	21361.2	33135.5	18364.7	20456.3	33226	19285.1	19132.8	12198.8	20429.1	21607.1	19263.1	30432.3	21625.8	19556.3	16693.8	2386.8	2634.78	985.67	474.811	1901.79	344.446	764.989	351.979	3929.26	2748.28	1140.06	1620.42	562.862	564.139	1465.65	641.596	2519.53	770.768	716.133	31916.2	19402.2	20929.8	18053
MMAR_1054|rplO|50S	rplO	31.13	46.35	10	9	15590	ribosomal protein L15, RplO|147 AA	86809.9	59583.8	90858.2	64671.2	88616.3	109221	50030.6	103581	105747	96988.9	96105.4	108693	88729	88442.5	76753.4	88143.6	93133.7	76398.8	160183	3221.18	876.427	1032.77	1552.12	277.988	2605.7	2761.92	1188.9	1693.71	2747.25	3549.72	17299.9	1851.15	4781.09	5126.53	2391.99	5768.31	4838.02	2629.06	95230.3	78286.3	87787.5	111182
MMAR_1055|MMAR_1055|flavin-dependent	MMAR_1055	12.4	33.2233	11	9	32975	oxidoreductase|309 AA	5278.27	2539.38	5547.02	3204.41	3082.1	6831.29	2902.32	4629.37	7362.77	10705.5	11217.5	6582.71	9359.22	11875.6	6034.96	8151.19	10508.7	9484.9	5808.12	398.485	63.6322	658.1	691.867	426.942	484.703	243.464	256.049	267.801	812.899	358.414	811.293	878.002	386.774	107.115	510.55	328.83	1393.63	733.316	7716.58	6622.44	8749.81	5198.41
MMAR_1056|ssp|protease	ssp	40.4067	52.78	32	29	63636	iv, Ssp|601 AA	14907.5	8883.18	18046.6	14884.1	14822.2	20408.9	10887.6	12749	20364.7	14406.1	16658	15941.1	16062.4	10867.1	5395.3	8354.93	22953.9	18048.7	22669.1	1876.76	714.917	895.035	2249.71	666.408	516.338	123.626	1104.9	1479.62	3545	740.194	491.521	369.358	1390.6	362.12	237.857	587.89	104.803	1325.06	19408.7	11644.6	17584.5	17831.4
MMAR_1057|MMAR_1057|O-methyltransferase	MMAR_1057	3.30333	32.35	13	9	32951	|305 AA	975.713	833.094	1194.21	1273.53	1533.33	1315.19	1249.57	1573.3	3691.81	4888.68	5372.77	3549.58	6604.99	6895.66	5541.52	5690.23	7192.52	8076.28	7085.08	226.687	51.7824	297.115	19.0913	315.108	174.855	90.2005	291.247	483.354	801.85	1479.71	1952.23	477.247	1241.97	443.124	929.969	815.157	633.311	1658.33	3953.35	2860.89	4881.09	3969.4
MMAR_1058|MMAR_1058|O-methyltransferase|301	MMAR_1058	0	4	1	1	33312	AA	65.5936	169.223	289.789	151.793	452.993		174.29	110.492									361.15	610.065	109.67	9.15883	8.3843	99.802	12.8367	123.523		14.3932	55.8157									85.3215	158.822	23.8416	213.372	169.223	449.927	130.731
MMAR_1059|MMAR_1059|O-methyltransferase|325	MMAR_1059	0	4.32	2	1	35047	AA			59.319	435.432	97.7778	90.8363		66.1059														9.85512	24.6035	42.1113	28.4421		6.53326														59.319	435.432
MMAR_1062|MMAR_1062|methyltransferase|227	MMAR_1062	0	4.42	1	1	24695	AA									138.127	121.9	157.576	99.7502	198.052	167.037	172.541	131.262												40.0875	49.7841	21.3087	25.4858	15.0163	106.448	7.05978	78.1553				138.127	121.9	157.576	99.7502
MMAR_1064|fucA|L-fuculose-1-phosphate	fucA	11.62	36.6967	8	6	22906	aldolase FucA|219 AA	6536.76	3402.1	6818.13	7532.44	7027.92	6929.35	2850.63	4872.68	3381.22	3068.53	3741.17	3610.19	4594.96	7037.24	3190.83	6163.67	4537.35	6298.92	7175.61	245.116	269.076	1503.73	240.927	290.014	2229.61	464.561	632.87	495.743	603.784	604.73	356.417	567.741	878.467	1140.12	519.03	631.593	396.435	1880.15	4818.44	3235.31	5619.41	6106.08
MMAR_1065|serA2|D-3-PHOSPHOGLYCERATE	serA2	8.52667	24.0133	7	6	34773	dehydrogenase SerA2|330 AA	2269.35	2677.74	2614.48	1217.52	2854	3240.6	2661.09	2285.38	2014.63	1743.73	1953.1	1609.86	2202.22	1719.64	1721.89	2261.8	1493.64	1827.71	2085.31	252.202	586.403	112.898	163.264	252.019	241.856	1103.28	405.514	427.946	218.499	281.06	283.293	181.932	481.239	106.457	274.587	149.257	415.935	912.402	1925.87	2210.74	2131.76	1637.56
MMAR_1066|xylB|D-xylulose-kinase	xylB	5.44	26.8467	10	8	47355	(xylulokinase), XylB |453 AA	1157.79	1216.97	1198.42	1461.74	998.671	935.875	1569.45	948.83	2047.01	1168.18	1996.49	1105.41	2742.37	3425.49	1293.5	2560.5	3165.62	4090.4	2814.09	370.328	77.76	295.135	295.418	247.31	222.1	9.50878	248.061	470.473	204.194	202.74	31.1213	282.89	402.995	106.843	752.217	853.451	129.061	326.281	2123.47	1192.57	2428.44	1793.75
MMAR_1067|MMAR_1067|conserved	MMAR_1067	17.1067	79.1867	34	29	23741	protein|222 AA	286081	166379	250330	193446	191124	302696	183608	176426	162729	173827	177543	158840	182709	225416	149016	246369	293357	283578	150660	13592.4	1451.26	9565.07	1737.48	2313.94	8750.01	3686.53	2299.78	7887.66	4803.32	16606	3396.64	17250.8	6912.27	8364.08	9037.56	6300.57	17306.4	13033.2	247389	170103	237150	167649
MMAR_1068|MMAR_1068|O-methyltransferase|303	MMAR_1068	22.2067	43.82	12	11	33243	AA	4069.89	1040.77	3672.53	3566.55	3451.95	4736.24	1288.85	2316.17	7197.98	3645.91	4470.83	3686.01	6751.5	6166.77	6415.21	8385.69	3132.7	4580.48	4068.91	538.768	604.917	684.535	148.063	957.693	653.345	728.764	317.184	155.39	718.46	824.648	1092.8	878.266	1486.24	772.529	1402.14	836.827	646.46	768.193	4800.19	2343.34	4241.28	3773.82
MMAR_1069|MMAR_1069|O-methyltransferase|317	MMAR_1069	47.72	40.0867	13	10	34269	AA	8087.85	3895.46	10250.3	8582.94	8738.14	11795.8	4685.94	7922.94	10411	11240.5	8719.71	5545.16	13492.9	12398.8	8840.73	12271.2	17253.1	14428.5	9293.96	265.659	126.832	237.859	138.401	1300.92	338.747	549.721	343.352	1312.39	969.046	2039.69	465.4	224.774	398.776	829.269	394.417	700.411	569.651	791.658	11917.3	7567.96	11132.8	7807.35
MMAR_1070|secY|preprotein	secY	16.86	15.8	7	6	47655	translocase, SecY|442 AA	3788.43	2153.7	3340.21	1836.46	1399.23	5143.41	814.517	4602.76	10933.7	5259.21	6795.28	5161	7248.05	7033.66	7112.81	8406.7	3333.31	5442.98	2888.71	349.803	388.749	174.616	412.391	944.423	285.035	216.164	132.577	408.624	1308.56	3057.24	3117.46	776.943	206.726	1370.95	67.1369	475.684	417.819	151.117	6018.47	3706.45	5192.82	3295.39
MMAR_1071|adk|adenylate	adk	10.18	72.93	17	15	20077	kinase (ATP-AMP transphosphorylase), Adk|182 AA	36093.7	20333.7	42049.8	52422.3	32026.8	34533.7	25721.3	26040.6	44053.4	35545	44340.6	48333.8	34919.2	36358.2	25604.3	38932.8	74875.9	75713.6	79572.4	1243.04	4055.19	29575	1116.2	590.142	1307.75	14691.7	1109.67	4585.38	4850.55	2495.7	4850.63	3145.68	908.04	1359.33	4635.38	9296.35	6482.6	16776.9	51674.4	27939.4	54034.7	60109.5
MMAR_1072|mapA|methionine	mapA	12.63	53.26	10	9	27581	aminopeptidase, MapA|267 AA	4699.68	4574.83	11158.8	4861.55	7615.38	11542.3	5130.03	6598.57	28023.4	24663	22542.3	18138.8	22752.6	23423.9	20926.1	25602.6	19287.2	23602.5	22396.5	144.915	207.987	587.798	710.145	1050.18	1105.7	515.387	483.769	796.335	955.014	3185.34	4671.03	2682.68	487.924	2644.2	908.796	750.273	716.41	345.896	17336.8	14618.9	19101.2	15132.3
MMAR_1073|sigL|alternative	sigL	0	10.73	2	2	19701	RNA polymerase sigma factor (RpoE), SigL|178 AA									1487.52	958.791	1054.58	809.84	1183.48	1073.09	2785.77	1078.8	129.981	145.044										37.3348	44.2712	39.4913	111.223	124.517	59.3342	1367.53	46.1218	18.716	17.6329		808.748	958.791	599.813	809.84
MMAR_1075|MMAR_1075|transcriptional	MMAR_1075	0	16.0633	3	2	18043	regulator|167 AA	446.108	349.918	345.993	328.938	565.177	513.685	340.129	314.372	223.485	244.189	299.755	103.237	436.436	175.532	366.687	462.64	239.22	211.397	201.611	278.998	21.8697	279.826	28.9207	182.35	26.4027	4.11954	19.5319	58.3076	73.146	68.5316	10.0902	229.484	97.5139	287.884	234.013	45.7423	55.0728	3.22489	302.938	297.054	285.715	211.262
MMAR_1076|MMAR_1076|conserved	MMAR_1076	24.0567	44.1433	5	5	19011	protein|183 AA	521.4	292.078	1063.94	902.071	1257.86	1244.78	415.246	626.759	2072.24	1589.05	2130.99	1911.74	2375.57	3001.19	1243.93	2142.33	5231.81	4201.87	1393.91	46.9024	340.038	119.206	82.8427	149.956	103.084	469.489	212.689	270.513	547.176	292.773	836.245	193.185	183.323	297.747	1012.3	799.041	279.7	113.373	2608.48	940.566	2465.6	1402.58
MMAR_1077|mmsB|3-hydroxyisobutyrate	mmsB	12.65	61.79	14	13	29412	dehydrogenase, MmsB |295 AA	20195.5	8231.94	16746	15564.3	12928.5	23463.1	9512.91	14077.2	21368.4	19094.9	21518.6	27145.3	18791.6	17552.1	11168.4	14414.4	21623.3	19175.9	16134.9	683.892	663.878	796.91	1480.62	601.789	769.603	322.57	317.145	2368.09	2746.77	2925.12	2866.91	1907.73	3115.36	2924.99	1788.7	4266.25	2291.96	1167.46	21062.4	13663.4	19146.9	19614.8
MMAR_1078|fadE9|acyl-CoA	fadE9	7.59	70.6867	31	26	41629	dehydrogenase, FadE9|391 AA	32999.8	22196.5	28315.8	25061.5	26089.7	29099.3	21716.9	26893.6	44515	30930.6	34538.3	36229.7	34470.4	47474.2	30239.7	53980	30066.9	28496.9	34870	1848.95	1016.31	2407.08	308.154	2310.22	2635.34	1502.46	4211.56	8181.83	1795.71	2137.93	1987.23	3992.85	10196.7	4192.59	11193.9	708.468	2106.62	1832.63	35860.6	26563.6	30450.3	32053.7
MMAR_1079|mmsA|methylmalonate	mmsA	25.27	61.7933	37	32	54273	semialdehyde dehydrogenase, MmsA |507 AA	60014.6	40977.6	56485.2	42284.3	60846.2	64626	36448.5	57300.7	149944	99748	117427	142646	115800	114463	90781	147271	110050	108918	44677.6	1498.52	828.609	2113.6	993.573	521.925	456.595	863.595	1171.13	9721.5	4315.97	8936.2	1868.15	3213.1	3562.75	8291.42	8946.91	1620.61	2173.78	10092.4	106669	70362.8	94276.7	76535.8
MMAR_1081|rmlC|dTDP-4-dehydrorhamnose	rmlC	15.6467	65.67	10	10	22080	3,5-epimerase, RmlC|202 AA	7072.77	5252.85	8215.98	5294.62	7539.45	10119.8	5941.05	6452.23	14259.6	12083.9	13828.6	12816.3	13394.9	15237.3	10336.7	16858.1	14660.5	11968.9	7070.32	3262.41	108.217	155.565	2044.26	190.159	421.003	741.126	461.365	687.147	1897.32	1800.67	817.907	1532.62	706.603	583.163	349.444	1122.07	886.673	50.5554	11997.6	8668.37	11337.8	8393.74
MMAR_1082|rmlB|dTDP-glucose-4,6-dehydratase,	rmlB	52.95	49.85	19	17	37314	RmlB |332 AA	6770.59	6138.83	11578	5349.89	11727.8	13534.7	5298.57	12517.5	20337	13758.6	18038.6	14566.7	24637.4	27273.9	19566.4	31398.6	27335.6	23235.6	6945.41	527.248	369.719	711.177	324.298	641.639	1133.38	1237.24	267.906	1633.88	1333.65	1288.86	1083.91	583.28	3700.86	1632.34	2789.9	1181.13	1368.32	1229.77	18147.7	9948.69	17617.4	8954
MMAR_1083|MMAR_1083|conserved	MMAR_1083	60.81	41.6067	14	10	30910	hypothetical protein|287 AA	24732.4	11048	27052.5	27832.7	29282.9	30290.1	16398.9	22352.4	33741.3	13212.2	24828.6	19540.4	29729.6	32232.5	22083.9	37458.6	25158	30963.8	26317.7	1576.63	521.436	864.096	706.707	970.12	785.311	869.027	409.036	502.919	292.54	2425.59	935.538	1213.71	4415.43	393	1695.05	1240.37	872.835	1567.47	27877.2	12130.1	27615	24563.6
MMAR_1084|MMAR_1084|conserved	MMAR_1084	31.0067	32.8867	12	9	31435	protein|299 AA	1790.03	1805.09	2502.08	2816.56	3432.86	2075.11	1907.35	2438.87	7251.04	3783.83	4625.75	3413.43	6029.66	6146.08	2707.61	6256.59	7529.48	5264.42	3664.81	84.1882	81.4833	201.065	252.717	389.383	672.12	744.6	384.09	2468.64	1097.98	415.574	574.795	306.819	741.842	630.786	583.806	582.839	137.076	208.447	5523.52	2794.46	4130.75	3298.26
MMAR_1085|infA|translation	infA	10.9167	58.4467	9	7	8489	initiation factor IF-1, InfA|74 AA	54611.7	36565.8	51949.6	79441.9	68291.5	62798.5	44956.3	50975.5	20520.6	21194.3	24375.3	23371.3	10416.1	11368.5	5691.62	12674.4	43791.5	45828	73352.9	2803.5	677.138	16631	5108.57	936.719	1976.46	806.158	11514.9	5040.59	2961	2402.99	16277.1	2160.52	4350.73	1187.3	1091.29	5280.31	2143.05	5101.01	39641.3	28880.1	40717.6	58722
MMAR_1086|rpmJ|50S	rpmJ	20.92	55.8567	4	4	4297	ribosomal protein L36 RpmJ|38 AA	39463.3	22906.6	29746.1	24913.6	25321.5	34399	24261.4	31469	27659.5	15668.3	15963.7	10041.8	20019	33220.4	24315.4	28674.7	18061.1	10127.2	17014.9	4133.45	1092.21	9462.63	1210.24	535.109	1486.33	3068.98	125.533	645.691	81.269	1204.29	238.803	1426.62	587.271	845.337	737.931	393.958	906.084	322.223	28394.6	19287.4	18612.3	17323.5
MMAR_1087|rpsM|30S	rpsM	3.33333	63.71	18	15	14322	ribosomal protein S13, RpsM|125 AA	166349	103277	192962	150191	138168	179634	118504	154923	224415	180153	179465	154066	186805	200645	139627	182924	141331	144127	104717	6435.67	2931.98	7620.63	4711.57	345.265	2136.52	3297.12	4113.8	6330.8	9597.92	5840.09	6072.73	5713.11	4732.28	13520.2	13556.2	4300.82	4112.57	4858.74	177365	141715	172185	136325
MMAR_1088|rpsK|30S	rpsK	32.0667	54.83	16	15	14686	ribosomal protein S11, RpsK|139 AA	10109.1	9447.93	24571.9	18315.5	32656.9	24117.8	17883.9	26289.7	116112	146197	121896	117778	91203.7	85659.6	59329.4	74444.8	110284	115190	65647.7	4364.42	756.349	616.974	766.767	579.773	7475.58	2311.72	1373.91	4602.37	10051.9	5646.89	7391.41	5892.36	4144	10333.3	1883.03	3199.29	2681.67	734.705	78834.9	77822.4	87219.2	67247.1
MMAR_1089|rpsD|30S	rpsD	20.94	76.6133	28	25	23409	ribosomal protein S4, RpsD|202 AA	134199	59659.2	121092	99740.1	111819	136960	85406.2	100236	237009	229256	192362	183502	216618	238599	169876	241696	174912	178879	94192.1	5631.12	1028.6	14228.8	3017.28	952.098	1682.15	2132.78	1831.74	25333.3	19009	22563.9	4419.68	14877.9	11280.6	12209.5	6007.07	1951.94	10814.9	1501.53	182040	144457	164111	125811
MMAR_1090|rpoA|DNA-directed	rpoA	8.66	76.6567	51	44	37742	RNA polymerase (alpha chain), RpoA|348 AA	294478	175776	290467	300922	209749	276796	200846	229812	520404	559994	523824	508366	552792	539749	417272	489647	599812	575443	319190	25500.1	9202.57	23998.8	14552.4	33763.4	26692	22768.2	13346.8	35267	40124.5	6519.43	51713.8	17709.8	22250.5	29201.7	13909.5	6244.84	13388.2	80221.1	471565	367885	463245	376159
MMAR_1091|rplQ|50S	rplQ	36.9133	38.4467	17	14	20194	ribosomal protein L17, RplQ|190 AA	30228.3	57228.8	85731.9	63774.1	117795	81514.9	54317.8	105366	393391	377309	309016	304832	341199	313077	290632	323479	338670	310564	14392.6	1108.61	1106.09	1963.16	2491.17	5253.6	1171.59	4258.36	5783.49	50796.3	7241.23	42322.9	7574.31	10923.8	18146.4	10047.7	24136.6	44807.7	4899.52	185.055	254096	217269	235104	127666
MMAR_1092|truA|pseudouridine	truA	14.2267	24.8933	7	6	26337	synthase a, TruA |238 AA	392.391	742.964	689.38	527.592	1356.54	1077.35	1123.2	1086.88	3315.94	4010.14	2896.15	1743.63	4498.43	4431.13	4042.11	5293.24	2045.66	2454.31	927.777	7.1893	371.678	46.3321	218.652	184.707	172.419	56.7084	120.75	543.604	256.771	328.116	288.735	223.919	1338.35	477.623	445.265	915.62	1011.82	480.4	1918	2376.55	2013.28	1066.33
MMAR_1093|cycA|D-serine/D-alanine/glycine	cycA	17.0567	12.56	5	4	52620	transporter, CycA|492 AA	3202.9	2282.76	5152.58	4088.07	4587.61	5761.23	3191.5	4086.4	9701.28	5732.33	7972.01	5610.82	5486.13	3939.69	2931.7	4175.89	3868.18	3954.97	2259.2	954.68	469.792	891.326	429.257	2332.56	1410.27	889.483	2180.88	1977.17	1991.86	900.77	1087.68	1152.84	1147.09	695.922	231.096	265.828	930.806	288.432	5590.79	4007.55	5693.18	3986.03
MMAR_1097|cut4|cutinase	cut4	0	8.80333	2	2	23779	precursor, Cut4|232 AA	900.849	705.812	823.86	691.607	728.986	457.127	643.405	498.734	243.243	358.499	231.524	185.03	147.286	355.417	1101		755.689	385.465	1001.88	108.038	177.693	98.0602	137.479	41.1294	35.5809	139.93	44.4051	14.8537	187.597	16.5423	18.195	35.0238	94.0685	856.111		121.701	140.963	223.737	633.26	532.156	480.283	626.171
MMAR_1098|cut3|cutinase	cut3	19.7	31.0867	7	6	26379	precursor, Cut3|268 AA	13893.2	15480.5	20551.7	19189.9	20449.7	22210.6	10181.2	18202.9	10441.6	22205	14170.9	12685.8	12237.3	14803.3	13944.8	13152.3	19420.4	15950.9	21160.3	1622.71	1987.69	3552.47	1863.18	535.617	528.062	1126.48	340.65	1292.04	481.72	392.369	884.086	1122.91	1516.78	672.217	3405.65	1088.95	431.303	513.733	14585.1	18842.8	16891.2	17678.7
MMAR_1099|eccB4|conserved	eccB4	3.7	5.64333	3	3	51916	hypothetical membrane protein|503 AA	40541.3	27594.8	45644.2	56621.9	51006.9	46315.1	29476.9	39558.1	46715	45083.5	49763.2	48995.3	35176.4	33054	27098.1	29826	884.825	818.291	637.474	2054.14	544.789	1682.99	1376.81	1725.45	914.069	1144.29	577.942	3792.78	2442.8	3362.61	771.085	718.314	3477.08	1246.85	2196.57	191.888	110.859	44.8911	29380.4	36339.1	32075.2	35418.2
MMAR_1102|eccC4|conserved	eccC4	12.9967	3.04333	5	3	130799	membrane protein|1227 AA	234.651	426.639	760.756	757.108	1345.2	401.621	658.656	860.172	206.859	253.895	308.168	201.132	201.384	289.424	200.362	153.225	1914.55	1941.03	125.363	27.2696	34.3124	326.995	29.1234	151.29	36.5251	58.4225	64.3691	92.3596	18.3652	41.5279	41.6904	119.324	32.9142	36.0247	53.263	264.318	114.804	22.7668	785.353	340.267	1003.32	361.201
MMAR_1106|rplM|50S	rplM	25.3667	71.2033	14	13	16149	ribosomal protein L13, RplM|148 AA	96997	86647	124141	126411	156933	108300	88534.8	142245	201779	140675	145385	124165	164978	187132	149854	207296	151027	138636	64183.4	1511.23	4187.85	1488.65	2171.16	5768.88	2168.51	9497.89	7543.02	6657.59	13022.4	5597.76	11349	3471.19	12535.9	749.146	17027.6	2720.44	2439.42	2597.99	149934	113661	136054	104920
MMAR_1107|rpsI|ribosomal	rpsI	20.1567	57.0167	21	20	16860	protein S9, RpsI|153 AA	135538	112842	180682	69158.9	117400	154788	120488	151613	263987	285155	257387	274958	175383	191195	150626	190719	154231	156403	126069	5257.4	1975.43	2671.4	1358.53	3191.53	4405.28	3864.29	8906.42	26616	20150.7	11640.7	15702.9	3365.86	23051.2	6950.92	6961.05	3896.64	4731.14	3476.68	184585	198998	198157	156729
MMAR_1108|mrsA|phosphomannomutase,	mrsA	54.9767	46.6667	19	15	45386	MrsA |446 AA	12581.5	1674.33	7183.58	8222.31	5202.92	8635.33	4497.89	4049.77	4071.99	5239.64	4475.46	4117.78	5698.26	7139.16	8070.36	6307.99	8716.02	10935.5	4630.46	224.558	278.656	374.486	130.649	491.617	435.744	357.022	448.922	171.19	215.882	976.343	208.81	376.53	460.558	756.692	1332.68	182.774	435.185	561.987	8456.49	3456.99	7531.5	5656.85
MMAR_1110|MMAR_1110|conserved	MMAR_1110	0	2.8	1	1	46418	hypothetical protein|466 AA									360.861	197.805	280.835	260.238	486.234	659.823	472.486	601.906												96.3893	26.2345	79.1325	36.5605	250.393	58.3073	143.837	241.502				360.861	197.805	280.835	260.238
MMAR_1111|MMAR_1111|coenzyme	MMAR_1111	22.1533	33.0433	10	9	37517	F420-dependent oxidoreductase|348 AA	1077.88	747.308	2024.21	1721.35	2221.49	2050.94	534.324	1954.65	15396.6	8896.7	4156.5	5181.82	14219.8	13218.9	9185.78	8484.08	5795.91	4727.52	2886.66	255.233	110.23	196.92	127.427	179.958	264.293	181.196	92.6052	495.499	687.08	1642.19	1749.08	1663.42	2683.87	389.747	1308.43	472.589	462.379	268.462	7423.46	4822	3636.08	3263.28
MMAR_1112|MMAR_1112|conserved	MMAR_1112	38.8833	41.9367	13	11	28797	protein|280 AA	8081.52	2919.67	7789.53	5076.72	5150.28	8948.62	2075.68	4208.86	5005.25	8437.12	5620.68	7537.93	5447.79	4473.62	3908.41	4708.09	6654.55	5227.16	2436.93	927.047	779.516	1616.8	182.476	229.579	776.822	812.876	184.278	182.014	3335.26	2125.51	1248.97	488.452	1219.26	729.803	454.758	171.046	152.516	841.04	6580.44	5678.39	6212.46	5017.19
MMAR_1113|MMAR_1113|conserved	MMAR_1113	3.23667	23.5067	2	2	17672	hypothetical transmembrane protein|157 AA	231.591	135.897	264.196	168.235	178.219	310.34	271.21	320.243	901.021	878.602	771.647	1084.18	976.55	1641.41	450.722	1693.12	653.395	355.14	305.082	139.368	23.0651	171.501	10.1114	16.3463	112.708	28.046	15.5011	407.932	151.818	199.662	414.563	254.646	77.2402	116.598	182.135	123.72	285.117	55.6547	595.336	507.25	463.661	519.164
MMAR_1114|glmS|glucosamine-fructose-6-phosphate	glmS	25.58	49.8133	32	27	67695	aminotransferase, GlmS|626 AA	11048.9	1801.83	11330.6	7121.82	7896.51	11372.8	5074.9	7811.06	14524.7	15909.5	19000.5	14872.1	27570	26294.1	19522.9	23846.8	20732.5	20327.3	13022.3	2063.82	296.498	1964.55	412.442	1554.49	3189.02	548.765	830.625	3705.53	208.958	2698.76	3261.09	500.578	1405.8	552.815	1047.71	384.404	271.299	587.932	15435.3	8855.67	16886.1	11672.1
MMAR_1115|MMAR_1115|conserved	MMAR_1115	0	5	1	1	29902	hypothetical transmembrane protein|281 AA			51.5097	107.231	92.064	99.4714		53.5814														6.22101	13.1741	14.0584	10.5696		12.6114														51.5097	107.231
MMAR_1117|MMAR_1117|conserved	MMAR_1117	32.3633	35.78	15	13	47633	transmembrane protein|478 AA	7588.88	6244.75	9101.31	8240.98	8778.95	8112.53	4391.78	7616.34	6539.91	9303.62	7846.52	5159.97	8571.36	11555.8	8306.72	12695	6306.54	5709.78	2286.34	160.67	95.6015	1134.96	42.1574	652.131	1608.56	1226.7	254.483	1451.4	606.431	506.094	831.186	954.473	342.175	1350.33	637.03	778.824	586.446	371.318	6811.78	7774.19	7552.54	5229.1
MMAR_1118|gadB|glutamate	gadB	30.8433	73.4633	36	30	50996	decarboxylase, GadB|462 AA	40826	47287.8	59699.4	46271.3	56525	71284.9	34333	54509.9	74723.3	98345.4	62669.4	55714.2	70002.6	77616.4	49167.6	82391.3	88357.8	67014.4	23929.8	892.778	871.977	2365.59	1298.36	1629.29	2450.11	981.816	1805.63	3976.25	6615.22	4869.06	2054.18	5071.66	3718.23	3033.8	1089.57	2036.88	5100.11	887.609	67969	72816.6	63127.7	41971.8
MMAR_1119|alr|alanine	alr	33.2533	41.9267	14	14	41044	racemase, Alr|389 AA	15282	8618.72	13669.2	13029.1	12660.6	16486.3	7133.1	10931.4	10192	6304.22	6970.38	6725.62	11263.4	8798.53	6676.96	12530.1	7129.18	7811.98	8838.16	802.675	138.209	1177.95	441.267	173.026	1270.36	1795.23	414.665	850.591	333.178	445.744	404.697	575.515	1247.23	409.259	1031.51	908.787	1835.73	781.619	10867.7	7461.47	9483.84	9530.96
MMAR_1120|MMAR_1120|conserved	MMAR_1120	0	3.31	1	1	40808	hypothetical hydrolase|374 AA	390.04	220.681	386.747	221.043	581.534	670.619	383.802	517.87	61.7576		74.0083		155.869	177.416	219.448	145.896		97.6389	618.357	315.89	13.3864	170.009	84.0616	42.3316	132.691	27.0368	41.5101	14.8812		11.3327		14.6106	27.2887	22.7649	41.8867		10.9284	692.594	225.899	220.681	186.131	419.7
MMAR_1121|MMAR_1121|conserved	MMAR_1121	41.2833	36.75	6	5	16621	hypothetical protein|157 AA	7985.76	3385.47	9023.36	12208	9830.31	9496.48	4781.47	7906.37	1808.07	1760.32	1942.35	1083.23	1631.08	2465.24	1574.24	1238.07	1014.58	891.723	8560.67	808.682	1550.04	196.748	546.678	327.369	3064.08	1442.04	369.947	756.235	485.788	506.527	332.03	159.271	727.919	170.456	240.949	119.203	114.851	297.326	3602.8	2572.9	3952.48	7283.96
MMAR_1122|MMAR_1122|conserved	MMAR_1122	0	16.35	2	2	21265	hypothetical protein|209 AA									93.9337	91.4941	83.8147	98.4669	117.828	124.857	116.148	209.782	190.307	196.655										11.8703	7.84722	9.92852	9.68237	23.2	40.9026	55.5871	39.3869	22.8731	7.5212		142.12	91.4941	140.235	98.4669
MMAR_1123|rimI|ribosomal-protein-alanine	rimI	4.73667	25.3167	4	3	17366	acetyltransferase, RimI|159 AA	1920.16	1355.93	1852.85	1165.44	1185.82	2326.29	2056.42	1348.7	813.998	488.402	653.825	699.503	1178.62	1475.08	994.839	1010.51	993.82	666.922	696.498	199.947	42.7788	171.121	365.947	44.0597	113.618	540.339	320.735	49.1535	169.914	92.3592	86.237	82.7346	28.2964	137.773	243.378	232.993	328.098	337.889	1242.66	922.166	1057.86	853.815
MMAR_1124|gcp|O-sialoglycoprotein	gcp	17.9267	35.86	10	8	34973	endopeptidase Gcp (glycoprotease)|344 AA	18488.5	9217.79	14573.3	16848.4	13306.3	17481.5	8080.49	9908.87	2274.61	1106.2	1283.02	1587.2	3103.65	3250.74	2456.07	3208.41	3455.17	5021.65	3050.8	474.393	1142.48	114.503	3019.65	482.131	169.559	461.303	1617.85	93.4591	668.374	551.362	19.4687	112.573	190.435	84.1681	130.407	1133.41	134.963	359.29	8072.75	5162	6959.31	7162.14
MMAR_1125|groES|10	groES	12.58	99	28	25	10715	kDa chaperone (GroES)|101 AA	716723	569834	694782	686924	827684	801514	575143	697042	530360	407600	462995	492398	419325	460552	370194	490250	598337	520548	1.20212e+06	25507.9	46704.5	22162.7	128406	46669.8	10528.8	5703.22	5344.02	6678.43	10383.3	15825	8507.19	20666.5	18817.7	15430.3	19267.3	59687.7	44777.7	12395.6	615140	488717	559442	793814
MMAR_1126|groEL1|60	groEL1	31.3133	73.9667	66	50	55858	kDa chaperone (GroEL1)|540 AA	287942	153961	239941	256918	233941	255411	166631	203634	204073	244807	228334	182172	255954	263138	179473	243439	283270	249539	256067	17772.3	7556.3	3506.63	6907.55	7463.23	10429.9	12346.1	753.114	18145.1	6022.35	17178	4808.6	40777.2	2834.44	3266.45	655.575	12942.5	4581.04	3992.6	258428	199384	239271	231719
MMAR_1127|MMAR_1127|conserved	MMAR_1127	3.47333	17.57	6	4	44469	hypothetical protein|407 AA	247.609	317.776	400.66	601.055	519.119	437.637	575.735	198.703	8459.44	5690.25	15437.7	25067.8	14606	7077.26	4512.32	7818.42	1483.27	1639.87	1338.53	144.659	13.2619	112.228	31.6698	366.181	292.23	22.4905	36.4871	1050.09	4417.29	4690.78	1570.23	2038.19	742.413	1017.58	3002.74	558.803	217.494	185.726	3396.77	3004.01	5826.08	9002.46
MMAR_1129|MMAR_1129|PPE	MMAR_1129	78.1367	11.0333	8	7	55795	family protein|572 AA	23600.4	2468.53	18878.7	38445.4	31218.8	14432	16605.5	22973.5	29526.7	6802.15	51339.3	43386.5	29891	35670.6	8526.67	21612.4	7988.93	42492.4	29450.6	810.523	322.993	1312.38	1135.56	775.625	2208.08	215.807	593.749	5536.13	675.196	436.513	3185.07	6106.94	3265.53	2913.4	4712.12	577.832	5310.92	1034.2	20372	4635.34	37570.2	37094.2
MMAR_1130|MMAR_1130|PPE	MMAR_1130	6.87	4.965	5	3	54982	family protein|565 AA	556.199	413.926	713.068	577.007	674.779	827.363	390.717	652.297	107073	157129	65632.5	87817.8	121499	33880.5	44859.6	26385.4				79.5675	79.0823	81.1484	38.6767	77.0044	129.502	15.947	177.558	1549.9	3177.99	1416.13	2803.41	6365.73	28231	3602.39	42629.8				53814.5	78771.3	33172.8	44197.4
MMAR_1131|MMAR_1131|metal-dependent	MMAR_1131	22.0933	26.6167	14	12	59684	hydrolase|552 AA	7072.2	3116.95	8349.18	6142.7	8453.74	11545.3	2856.08	5358.55	5330.09	3986.54	6255.31	5651.27	5155.91	5547.56	3290.18	5422.76	5068.38	7988.73	4682.71	908.377	1481.57	619.801	665.982	3085.56	2000.67	1352.71	2433.55	457.978	454.041	713.989	1590.28	366.881	602.241	331.86	997.721	768.653	261.198	447.615	5823.56	3551.75	7531.07	5492.23
MMAR_1133|MMAR_1133|conserved	MMAR_1133	0	7.59	3	2	30517	hypothetical protein|291 AA	5951.03	137.045	356.061	267.826	315.647	374.652	312.203	152.014	495.312	236.786	571.308	531.582	1199.28	390.844	180.191	485.455	1004.39	1093.09	535.874	810.565	48.0482	162.745	92.1959	186.011	217.167	48.191	45.4361	249.605	101.438	329.68	327.26	257.822	200.067	38.6158	265.98	106.87	350.981	165.519	2483.58	186.916	673.487	445.094
MMAR_1134|sigD|alternative	sigD	6.03333	20.8133	4	4	21237	RNA polymerase sigma-D factor, SigD|198 AA	456.307	277.608	334.622	469.674	395.055	591.227	396.66	455.328	1174.86	1616.88	567.456	588.788	2606.78	1500.31	1273.53	1098.91	234.899	174.392	1180.44	25.2312	26.4708	203.448	166.374	198.934	57.2433	24.091	147.206	662.867	647.522	105.277	692.253	133.946	1021.33	122.37	680.264	137.43	177.484	189.571	622.023	947.246	358.823	746.301
MMAR_1135|MMAR_1135|conserved	MMAR_1135	0	3.5	1	1	31957	hypothetical protein|315 AA									81.4404	60.7147	76.3992	113.994	94.2438	138.351	175.026	98.4663	221.786	329.849	526.456									4.69077	8.15952	10.5092	11.1087	19.8305	23.8707	27.7967	29.3669	141.869	161.759	22.606	151.613	60.7147	203.124	320.225
MMAR_1137|guaB2|inosine-5'-monophosphate	guaB2	71.1933	67.23	46	40	55390	(imp) dehydrogenase, GuaB2|533 AA	56128.2	11486.8	51725.3	39898.8	33458.6	66971.3	28304.4	34640.8	107713	82578.3	126267	94331	150428	162793	106302	137247	112211	151081	79280.3	3787.56	300.139	1808.01	538.708	1598.82	2047.03	2563.27	1291.77	2851.67	7509.36	2933.04	3145.15	4199.36	4276.92	1213.24	1016	5204.95	2798.07	844.966	92017.5	47032.5	109691	71170
MMAR_1138|guaB3|inosine-5'-monophosphate	guaB3	85.34	65.8667	36	32	39044	(imp) dehydrogenase, GuaB3|376 AA	1445.75	2519.82	7831.06	3057.08	15654.3	7792.1	5931.51	28614.6	63811.1	49800.2	76024.6	64945.6	64333.8	56122.2	33784.8	42806.8	75622.5	70538.6	45519.6	212.065	78.3465	21.6467	77.5579	249.125	204.665	213.041	667.069	1904.87	1120.51	760.042	6681.83	3256.09	6000.96	6263.97	2074.9	2103.57	1843.58	3318.84	46959.8	26160	51464.8	37840.8
MMAR_1140|choD|cholesterol	choD	47.3133	52.7233	31	27	63368	oxidase precursor ChoD|582 AA	25701.2	2944.05	20656.5	27252.9	19924.6	30391.8	12586	15830.8	33822.6	28057.6	47715.7	35347.7	46609.7	54454.5	25696.9	42400.8	33868.8	62632.5	13763.1	1037.81	619.602	4238.04	591.444	189.001	2250.59	1214.19	1321.49	1328.61	1850.58	5246.86	2516.33	8316.78	2105.77	1718.8	1923.87	3095.8	2253.91	1158.32	31130.9	15500.8	43668.2	25454.6
MMAR_1141|tauD|taurine	tauD	0	5.03	1	1	32917	catabolism dioxygenase, TauD|299 AA									169.667	261.149	107.28	179.284	217.552	200.622	264.982	153.153	180.962	207.97	135.512									27.2644	97.2518	95.3747	15.3367	126.675	102.45	11.994	127.987	65.47	46.9664	46.1568	175.315	261.149	157.625	157.398
MMAR_1143|MMAR_1143|glycosyl	MMAR_1143	79.5467	56.0033	48	43	88340	hydrolase|795 AA	33925.2	31367.5	54749.7	32472.7	44127.9	59515.4	32409.5	53772.5	84086	61118.7	63212	60385.8	83968.9	99586.4	69698.8	115721	60156.1	69754.1	29734.9	1310.15	706.579	5307.45	5410.19	5500.16	3524.06	3433.24	2019.69	5428.94	1704.97	1958.98	3953.83	4380.9	5848.41	3676.45	3853.89	3550.32	2404.77	4205.95	59389.1	46243.1	62571.9	40864.5
MMAR_1144|MMAR_1144|hydrolase|247	MMAR_1144	13.8033	63.55	17	15	26566	AA	28732.6	34413.3	44579.3	35192.6	45347.3	40357.9	31752.6	42389.4	68520	76035.3	71748.9	57549.9	58726.6	69487.1	46320.3	66784.1	89540.4	72757.8	52652	1050.92	2118.05	1442.49	2833.07	6114.85	1124.78	1634.29	4594.77	5623.47	1550.26	2104.52	4568.94	2890.99	2114.84	2043.47	3207.42	2595.61	5710.33	1364.92	62264.3	55224.3	63028.6	48464.8
MMAR_1145|MMAR_1145|transcriptional	MMAR_1145	0	4.39	1	1	22293	regulatory protein|206 AA									956.562	1425.23	1456.65	893.842	1132.33	696.594	595.571	215.407												842.325	655.907	129.248	137.88	481.442	24.6119	288.55	121.523				956.562	1425.23	1456.65	893.842
MMAR_1147|MMAR_1147|transcriptional	MMAR_1147	0	8.81	3	2	24257	regulatory protein|228 AA									1548.33	1066.46	977.546	227.373	1612.09	1675.59	1100.49	565.764	255.161	190.706	107.491									102.235	130.259	186.91	85.6663	263.97	1091.73	385.298	188.231	87.437	140.652	2.25883	901.747	1066.46	584.126	167.432
MMAR_1148|guaA|GMP	guaA	29.2767	42.4133	29	23	56138	synthase, GuaA|526 AA	53527.5	24429.8	52565.3	67726	49663.5	65657.9	36176.9	45071.4	38668.1	31884	36545.1	30775.8	39173.9	43247.2	37750.2	39633.3	46523.9	48484.8	49285	3148.41	2109.61	3624.77	11357.6	3461.87	8641.79	2237.63	1503.67	1554.34	891.691	1972.51	1206.6	2227.91	6600.52	2885.02	2639.26	1717.89	3752.43	2109.38	46239.8	28156.9	45865.1	49262.3
MMAR_1151|MMAR_1151|conserved	MMAR_1151	0	3.63333	2	1	56273	hypothetical protein|524 AA	2182.66	1313.53	786.1	1362.29	1199.14	1394.11	818.222	805.021	303.397	331.74	506.434	403.835	430.381	420.989	246.097	315.17	1123.38	845.872		1131.45	510.117	913.403	1072.2	772.932	893.846	879.713	334.194	86.0034	27.5669	29.7313	197.643	18.7977	67.0078	80.1173	161.184	137.343	89.4289		1203.15	822.634	712.802	883.061
MMAR_1152|iunH|inosine-uridine	iunH	0	7.28	2	2	33678	nucleoside hydrolase, IunH|317 AA									625.2	1180.43	431.689	898.981	772.585	974.881	1087.16	985.414												224.611	31.3583	133.446	139.858	340.041	331.459	267.504	317.697				625.2	1180.43	431.689	898.981
MMAR_1153|acrA1|short-chain	acrA1	0.52	8.41	6	4	73126	dehydrogenase, AcrA1|671 AA	7197.35	11139.1	11451	8434.2	8922.4	7532.64	8333.35	10033.3	1123.44	1356.81	1670.13	1582.05	1277.44	1264.02	1455.05	1071.96	1674.77	815.233	404.192	1350.61	243.272	776.409	305.426	260.29	4242.73	898.143	1399.33	44.1845	263.278	554.197	755.921	241.826	111.123	242.33	519.489	101.501	664.379	102.476	3331.85	6247.97	4645.45	3473.48
MMAR_1154|lpqD|conserved	lpqD	9.78667	56.1767	11	10	24668	lipoprotein, LpqD|233 AA	1925.19	2612.64	4891.44	2583.66	5764.91	5247.43	2667.44	5403.83	9321.34	8662.1	13111.2	13084.4	11382.4	8363.55	4523.72	7870.67	12576.6	15983.5	17059.9	155.206	644.037	444.743	370.679	61.6788	75.8503	601.64	1183.41	1181.27	506.107	474.541	779.164	485.17	42.9418	413.306	703.987	2079.7	2349.63	2364.37	7941.06	5637.37	11328.7	10909.3
MMAR_1155|MMAR_1155|conserved	MMAR_1155	28.27	71.84	30	26	30543	protein|291 AA	43944.9	28187.5	37994.9	51889.7	47077.7	52517.6	25756.6	36899.6	62207.3	63026.3	57909.1	37644.3	62384.1	52212.7	31636.3	53162.1	68787.9	66484.9	60214.1	546.773	1023.87	167.033	2002.69	354.081	2592.32	1304.14	2283.02	1791.6	1886.18	1626.91	4381.98	1239.35	267.914	2932.35	1322.06	2968.31	2202.02	3787.22	58313.4	45606.9	54129.6	49916
MMAR_1156|otsB2|trehalose-6-phosphate	otsB2	17.2767	41.11	19	15	41049	phosphatase OtsB2|391 AA	3932.59	2316.98	4911.9	3576.06	4218.52	5674.61	2561.86	3611.81	9937.82	9061.61	7283.95	4136	11473.8	10573.9	5551.94	10605.3	9281.89	9000.14	3219.34	812.996	161.121	328.977	526.784	519.662	836.889	691.908	640.65	796.442	1365.86	1343.67	403.243	459.792	663.398	684.143	1317.72	778.503	863.457	1446.39	7717.43	5689.3	7065.33	3643.8
MMAR_1159|MMAR_1159|conserved	MMAR_1159	0	18.6267	2	2	14808	hypothetical protein|137 AA	1368.4	1593.28	963.659	2935.72	1495.21	3515.52	1507.74	2971.96	3248.72	1878.69	4398.35	1238.55	2068.84	2932.23	2608.14	1918.19	2155.97	1551.9	641.784	1161.66	1088.98	755.856	1912.84	1282.97	1326.67	509.547	260.918	2504.96	2009.66	170.933	840.44	1752.75	1684.33	44.7542	1450.2	443.169	204.92	28.949	2257.7	1735.98	2304.64	1605.35
MMAR_1160|MMAR_1160|nitroreductase|215	MMAR_1160	29.6967	44.08	9	9	24000	AA	1626.86	1675.5	4412.1	2572.94	4938.61	5565.45	1930.94	5378.61	9806.56	13807.6	11749.1	6796.11	15323.2	20653.6	12873.5	16573.2	16034	14544.5	10874.3	229.162	302.65	67.9174	282.56	665.091	185.826	172.648	189.198	543.565	711.441	1300.84	200.727	847.925	880.024	1103.84	1709.54	1098.21	143.426	812.348	9155.8	7741.53	10235.2	6747.77
MMAR_1162|MMAR_1162|PE-PGRS	MMAR_1162	0	2.36	2	1	50524	family protein|594 AA	142.87		327.859	194.409	262.091	341.555	104.331	235.415												52.1431		108.26	28.0592	64.7942	188.107	16.1026	19.1935												142.87		327.859	194.409
MMAR_1163|spoU|tRNA/rRNA	spoU	0	6.49	1	1	16487	methyltransferase SpoU|155 AA			116.574	136.273	85.396	114.893		65.4548									131.023	181.438	115.26			21.9487	33.2781	41.2544	3.31365		9.28995									20.3745	41.2143	23.9177	131.023		149.006	125.767
MMAR_1164|MMAR_1164|methyltransferase|202	MMAR_1164	0	9.95	2	2	21597	AA	1330.74	1254.47	884.466	1313.25	1087.14	828.499	1417.03	1516.56	796.735	1042.28	1354.94	1334.29	1864.9	1142.59	1196.27	1163.84	1086.73	1210.21	1095.57	251.423	102.611	925.984	207.62	875.059	1142.46	179.907	41.8362	207.395	335.073	503.223	849.702	254.257	443.583	797.645	348.32	454.2	730.133	708.433	1071.4	1148.38	1149.87	1247.7
MMAR_1165|MMAR_1165|conserved	MMAR_1165	25.54	24.0767	18	16	96389	hypothetical regultory protein|912 AA	3279.04	1534.28	5164.93	5613.91	6397.59	6745.09	3148.93	3716.3	6269.56	4006.45	5695.85	3034.53	5073.35	3707.37	4706.85	2772.21	3929.54	7142.04	5599.18	270.919	426.67	1125.69	437.918	302.774	569.821	684.455	248.524	479.311	155.467	583.336	447.385	1259.39	534.835	660.038	642.777	1772.53	1048.71	1259.94	4492.71	2770.36	6000.94	4749.21
MMAR_1166|MMAR_1166|conserved	MMAR_1166	15.2967	27.2733	3	2	15102	hypothetical protein|144 AA	282.975	79.6987	232.315	487.712	285.579	264.911	169.631	288.484	1481.36	1045.71	1821.68	2379.26	1596.27	3972.98	2168.25	3595.75	1901.73	3230.59	981.822	207.508	13.5839	125.424	376.071	244.946	106.232	24.9368	91.9674	128.726	211.027	801	545.883	154.255	1284.51	114.339	719.615	194.824	1322.26	16.1885	1222.02	562.703	1761.53	1282.93
MMAR_1167|MMAR_1167|conserved	MMAR_1167	0	16.02	2	2	14003	hypothetical protein|129 AA	607.76	297.654	489.266	828.407	626.871	626.544	458.574	477.224	176.269	229.328	268.368	333.073	235.157	134.414	170.847	156.953				30.9974	19.5445	300.255	17.0871	146.688	213.861	30.0519	16.866	1.87785	27.2595	19.441	47.4686	172.463	12.5933	32.2333	19.9114				392.015	263.491	378.817	580.74
MMAR_1168|MMAR_1168|conserved	MMAR_1168	8.16333	35	8	7	21650	hypothetical GTP/ATP-binding protein|201 AA	7067.85	2726.93	9864.05	5969.44	7726.3	7233.09	5778.08	5660.93	8875.1	7789.24	9771.23	7323.31	12083.6	12538.5	7983.17	10606.3	6960.14	11408.3	4154.11	578.028	900.842	1416.66	345.344	1732.66	726.324	524.971	1314.68	160.258	1019.54	744.22	361.559	1289.38	619.829	1459.04	1047.47	1511.5	157.962	551.128	7634.36	5258.08	10347.9	5815.62
MMAR_1169|MMAR_1169|conserved	MMAR_1169	30.7167	20.33	3	3	20239	hypothetical protein|183 AA	1422	1263.86	1177.32	780.927	1496.86	1225.86	865.274	824.239	1103.65	1271.77	1609.61	1282.84	1334.31	2495.41	1518.59	2742.57	1235.58	1899.61	530.638	300.919	658.867	687.04	322.326	1449.72	795.644	881.456	289.701	254.823	67.6055	196.962	293.011	282.473	34.0034	223.469	380.458	282.05	35.2806	167.082	1253.74	1267.82	1562.18	864.801
MMAR_1171|bioF2_5|8-amino-7-oxononanoate	bioF2_5	0	1.78	3	2	92917	synthase BioF2_5|816 AA									3176.15	6537.46	6088.89	3000.17	4325.45	5968.09	1251.75	2816.9	7321.09	6917.37	1896.21									2712.6	72.992	557.244	2363.37	3178.02	891.243	1889.82	2255.72	1174.2	782.728	455.6	5248.62	6537.46	6503.13	2448.19
MMAR_1172|MMAR_1172|dehydrogenase|434	MMAR_1172	0	7.62	3	3	46894	AA									317.305	275.139	165.63	213.42	366.047	390.913	173.201	535.803												181.385	82.9584	37.3191	36.7513	37.1862	296.784	134.878	122.854				317.305	275.139	165.63	213.42
MMAR_1173|MMAR_1173|conserved	MMAR_1173	0	1.31	1	1	88737	transmembrane ATP-binding protein ABC transporter|842 AA									1223.75	263.268	465.032	202.702	1015.65	1389.67	528.752	1694.6												127.408	214.747	159.516	48.3623	30.1123	42.8051	96.4043	47.4513				1223.75	263.268	465.032	202.702
MMAR_1174|MMAR_1174|conserved	MMAR_1174	12.51	4.39333	3	3	93420	transmembrane ATP-binding protein ABC transporter|874 AA	195.978	341.885	220.03	410.249	748.685	431.312	398.492	351.546	1834.17	1558.25	1919.16	2489.67	1799.86	1503.14	1287.28	2186.48	957.344	1619.47	2094.46	25.9616	7.96836	68.9073	285.123	92.2623	153.117	326.385	28.0507	304.041	211.567	57.5105	473.89	206.954	799.318	72.8835	384.645	410.612	187.401	203.958	995.83	950.069	1252.89	1664.79
MMAR_1175|MMAR_1175|oxidoreductase|398	MMAR_1175	43.2567	35.5167	15	12	42966	AA	2305.39	1712.03	3528.61	3145.02	4654.75	4278.28	2498.69	4483.14	6076.14	6870.44	11884.4	8037.02	13946.1	17630.9	8709.73	14702.9	7698.51	10483.6	2827.06	585.924	299.216	234.879	265.634	248.957	334.834	172.391	444.579	2214.62	921.525	1092.74	1138.72	1259.46	265.686	728.14	3371.1	431.692	673.878	195.144	5360.01	4291.23	8632.22	4669.7
MMAR_1176|folD|bifunctional	folD	88.1	77.58	32	27	29695	protein: methylenetetrahydrofolate dehydrogenase + methenyltetrahydrofolate cyclohydrolase, FolD|282 AA	14262.7	19476.7	31740.4	25756.2	43378.8	32651.2	20668	33731.5	66249	37809.4	45553.7	31894.1	55400	59844	46137.3	71730.4	42273.3	54200.3	15567	1550.33	247.803	1213.98	1161.55	1848.61	564.423	910.145	2125.66	1547.2	2356.75	1032.28	1720.9	1853.35	484.502	1521.67	1267.32	11242.9	1850.62	3015.38	40928.4	28643.1	43831.5	24405.8
MMAR_1178|MMAR_1178|conserved	MMAR_1178	0	13.77	1	1	13505	0																	131.249	58.9487																		36.7639	9.14078		131.249		58.9487
MMAR_1179|MMAR_1179|oxidoreductase|481	MMAR_1179	16.8733	12.78	5	4	48493	AA	2545.83	1316.92	1480.93	1644.1	1531.12	2484.1	1378.77	1353.88	307.704	141.945	146.743	225.71	251.198	422.643	134.899	345.296	3289.73	1701.22	1695.73	457.785	276.345	318.117	289.316	395.687	113.774	615.172	389.95	171.612	37.6238	46.1077	15.9584	82.1041	66.5458	42.3872	75.9362	564.189	463.155	89.4686	2047.75	729.431	1109.63	1188.51
MMAR_1180|MMAR_1180|Fatty	MMAR_1180	29.8467	4.48	16	11	340737	acyl-AMP ligase FadD28_1 and polyketide synthase|3260 AA	2256.51	868.336	2855.86	3652.29	2055.12	2496.47	1551.59	2138.57	3745.53	1416.06	1091.71	1780.05	3726.13	3761.29	2944.21	4057.43	47533.1	39176.5	25702.4	1514.49	57.1964	444.728	56.7593	1315.74	409.364	921.52	196.02	677.532	626.326	112.883	179.94	636.178	313.674	263.244	2027.02	2318.61	3116.23	646.286	17845	1142.2	14374.7	10378.2
MMAR_1183|MMAR_1183|methyltransferase|245	MMAR_1183	41.1133	34.1567	10	8	26288	AA	9235.06	3784.57	8963.67	9677.91	7485.53	11628.5	3069.16	5840.44	3019.44	7616.3	4440.06	2786.27	6068.35	7521.37	8791.27	5088.13	11344.1	7336.07	20538.5	644.444	272.924	2107.13	353.158	371.454	805.111	321.607	375.314	277.24	138.951	223.976	277.354	549.396	577.546	1198.06	1449.34	602.861	1833.85	3269.81	7866.19	5700.44	6913.26	11000.9
MMAR_1184|metA|homoserine	metA	69.3933	33.2467	11	10	40182	O-acetyltransferase MetA|380 AA	1675.18	1295.14	1339.03	1062.57	1216.16	3123.26	1709.73	1139.06	3128.49	8136.59	3201.42	2980.21	4375.9	2979.8	8779	2828.37	11077	5314.82	4157	382.183	24.8041	278.249	348.047	267.612	248.517	377.085	428.562	128.01	685.028	390.768	324.382	305.817	178.774	696.757	602.974	1019.65	346.659	1923.58	5293.55	4715.86	3285.09	2733.26
MMAR_1185|metC|O-acetylhomoserine	metC	32.3167	72.53	44	36	47398	sulfhydrylase MetC|450 AA	115075	100332	106733	122406	90608.6	139682	78688.9	85071.6	231439	244240	173083	146747	186675	193981	154618	197709	328762	181375	71284.2	6376.96	3292.08	5241.44	14431.2	16020.1	7094	1553.09	2170.38	13486.3	3647.64	9680.25	1841.19	11242.5	7459.43	9086.57	10229.6	6722.16	8881.88	2414.12	225092	172286	153730	113479
MMAR_1186|icd1|isocitrate	icd1	53.1933	49.9167	23	20	45644	dehydrogenase [NADP] Icd1|409 AA	13088.9	8960.52	10929.1	4843	6906.9	12062.5	6964.76	9285.78	17873.2	12185.6	13831.2	8004.23	17244.9	15927.5	8332.77	15553.4	16161.2	14721.1	2048.64	2500.35	917.401	238.667	3152.87	445.017	720.153	1470.18	134.012	2656.72	440.255	704.245	814.008	453.969	335.051	1420.24	1745.5	1456.38	1246.01	314.126	15707.7	10573.1	13160.5	4965.29
MMAR_1187|MMAR_1187|conserved	MMAR_1187	17.82	36.9667	8	8	29124	membrane protein|267 AA	2366.55	1920.69	3505.94	1554.84	1544.96	4939.99	2699	2975.28	4579.23	6884.02	9722.99	4595.07	7884.86	6469.65	4962.02	5195.13	3658.86	4989.01	6107.18	299.277	173.996	240.819	109.756	291.773	14.654	407.042	263.815	629.676	489.708	946.803	1131.54	334.049	268.425	586.604	1201.55	1267.24	683.85	1340.95	3534.88	4402.35	6072.64	4085.7
MMAR_1188|trpS|tryptophanyl-tRNA	trpS	20.33	35.2967	15	13	36652	synthetase TrpS|340 AA	26121.6	18049.4	31039.3	26325.6	20985.8	32890.4	22364.5	23893.6	31685.5	37240.5	31565.6	25356.2	34815	35283.1	27243.2	33765.2	42744.4	36917.9	49772.2	2930.24	2824.36	5977.27	2109.54	1011.61	5412.82	3523.59	3090.18	2236.63	2302.58	1990.36	415.026	7802.12	4229.86	1475.27	2003.41	1467.31	6752.27	16152.8	33517.2	27645	33174.2	33818
MMAR_1189|MMAR_1189|conserved	MMAR_1189	0	2.92	2	1	37251	integral membrane protein|343 AA									976.902	757.688	733.579	999.753	750.473	753.262	1298.07	759.114												451.822	334.026	601.351	74.1256	471.168	451.544	974.812	305.612				976.902	757.688	733.579	999.753
MMAR_1190|nagA|n-acetylglucosamine-6-phosphate	nagA	5.67333	27.1467	8	8	39360	deacetylase NagA|389 AA	1610.71	780.152	1761.34	1328.95	1553.67	2002.29	1529.1	1329.34	1790.65	2151.41	2100.1	2064.85	1925.54	2095.81	1965.83	1997.01	2147.11	1856.77	2446.63	93.0704	116.799	203.152	105.327	375.342	244.298	206.958	299.864	338.978	463.629	15.5759	394.441	377.45	233.755	600.191	186.516	245.017	332.478	775.899	1849.49	1465.78	1906.07	1946.81
MMAR_1192|dacC|penicillin-binding	dacC	0	3.01	1	1	42795	protein DacC|416 AA	116.327		458.347		112.951	56.6515	99.7593	132.37									93.7482	122.618		32.5465		241.816		46.425	10.0731	2.43893	64.1957									17.2191	30.7375		105.038		290.482
MMAR_1194|MMAR_1194|conserved	MMAR_1194	14.4933	28.2367	17	15	81284	hypothetical protein|773 AA	2423.42	3248.06	4824.54	4596.06	4386.35	6858.95	3709.87	5126.66	5801.08	7915.41	7742.17	7767.72	7564.05	6084.87	5240.26	5602.45	11472.9	7477.25	7151.42	222.431	119.976	349.906	311.23	2509.45	340.033	113.293	152.493	966.165	998.427	1374.48	282.011	2235.31	349.074	237.65	891.563	1355.72	348.25	453.276	6565.81	5581.74	6681.32	6505.07
MMAR_1196|sigJ|alternative	sigJ	0	11	4	3	32645	RNA polymerase sigma factor SigJ|310 AA									778.481	714.827	846.01	705.241	710.685	1554.02	630.884	434.027	386.764	450.424	330.516									364.299	341.189	121.768	75.92	206.467	1025.06	236.167	549.617	250.187	87.3528	30.2843	582.622	714.827	648.217	517.878
MMAR_1197|MMAR_1197|conserved	MMAR_1197	0	8.54	2	1	22146	hypothetical protein|200 AA									221.771	444.535	381.259	375.256	376.693	372.413	279.969	412.509												163.991	41.0551	234.329	255.571	98.4311	83.9971	157.798	215.76				221.771	444.535	381.259	375.256
MMAR_1199|MMAR_1199|PE-PGRS	MMAR_1199	0	1.53	2	2	129840	family protein |1611 AA	429.338	235.212	183.928	246.916	197.791	402.696	392.179	124.36	585.558	928.229	1068.95	1402.51	456.042	701.171	567.931	639.613	506.256	316.893	4153.54	35.8073	41.9032	167.902	8.27684	130.109	24.2789	58.0116	94.2639	353.538	126.605	465.056	112.874	189.327	62.3723	65.1079	237.232	34.9624	132.739	315.063	507.051	581.721	523.258	1934.32
MMAR_1200|sdhB|succinate	sdhB	13.0167	52.9633	12	12	29982	dehydrogenase (iron-sulphur protein subunit) SdhB|271 AA	10385.1	7185.35	13440.4	14941.7	17202	15950.5	8518.15	9779.7	21147.9	14650.6	18252.4	14143.9	19517.5	14711.5	12759	14001	8411.33	12674.9	10262.7	2204.13	293.436	3704.33	2530.65	2391.8	3026.27	603.344	1976.47	1996.34	2381.84	2780.99	3525.36	402.887	825.571	739.669	1209.48	1698.05	1799.41	1265.56	13314.8	10918	14789.2	13116.1
MMAR_1201|sdhA|succinate	sdhA	48.0167	45.09	30	26	64320	dehydrogenase (flavoprotein subunit) SdhA|585 AA	34524.3	37765.4	67050.6	47272.5	73391.7	60032.3	42819.8	70250.4	89916.7	55061.4	68977.2	61313.1	64875.8	60937.6	62926.1	74265.5	43145.5	52683.6	87368.7	931.248	7728.71	2639.7	816.17	1989.5	3215.95	1483.81	918.23	1390.49	4575.01	3602.74	2143.96	12465.6	14228.8	1004.75	17576.8	932.622	2193.13	2667.27	55862.2	46413.4	62903.8	65318.1
MMAR_1202|sdhD|succinate	sdhD	13.06	24.73	4	4	17896	dehydrogenase (hydrophobic membrane anchor subunit) SdhD|156 AA	5920.53	1743.46	4788.57	5410	5172.3	5479.72	2115.93	4670.27	7860.63	3257.41	5428.51	4771.65	5255.97	5795.01	2405.51	5893.91	3086.9	5255.82	3860.46	215.822	232.446	248.005	209.155	304.091	174.67	504.35	233.664	498.302	412.147	859.652	383.324	229.091	256.151	189.042	692.074	302.254	506.329	63.4699	5622.69	2500.43	5157.63	4680.7
MMAR_1203|sdhC|succinate	sdhC	0	12.5	1	1	12637	dehydrogenase (cytochrome B-556 subunit) SdhC|113 AA	731.033	422.456	796.656	249.543	278.556	1195.89	521.732	670.961	2309.32	1184.21	1851.51	1908.64	1784.32	1357.11	1700.46	1117.08	453.233	1411.84	341.917	304.404	41.1647	43.8078	31.8185	201.607	117.483	376.814	54.8947	142.732	120.986	179.417	128.088	190.08	170.036	194.666	841.101	232.294	59.3891	125.439	1164.53	803.334	1353.34	833.366
MMAR_1204|cdd|cytidine	cdd	24.94	47.22	6	6	13809	deaminase Cdd|133 AA	4517.84	2529.38	6157.81	3528.57	5989.19	7835.75	2671.55	5805.03	6178.36	4148.32	6573.81	5855.94	6958.3	9585.57	5992.02	8658.45	4468.71	3002.83	3263.75	396.933	164.713	166.218	149.8	501.354	286.48	585.333	645.341	791.719	1080.89	572.055	81.3016	348.869	716.964	2287.14	881.721	609.272	284.146	614.598	5054.97	3338.85	5244.82	4216.09
MMAR_1205|deoA|thymidine	deoA	11.13	50.04	14	13	44816	phosphorylase DeoA|434 AA	3336.67	712.639	4417.13	2492.26	5500.6	5220.21	1301.07	5995.91	4892.61	4077.68	5733.8	5146.55	4932.05	4089.72	3595.71	4536.56	7143.71	6277.27	2448.18	262.827	26.8898	197.804	203.493	242.153	175.639	266.118	210.313	579.498	258.014	283.356	110.347	132.958	317.071	246.291	93.1921	215.752	234.014	379.111	5124.33	2395.16	5476.07	3362.33
MMAR_1206|add|adenosine	add	25.0433	45.6733	18	16	39695	deaminase Add|363 AA	6012.78	3489.57	6506.1	5766.59	5893.67	8308.56	4574.89	6962.77	19442.4	15672.8	15952.7	14531.7	19238.1	23271.7	14796.3	24601.4	14592	12875.7	11127	576.79	296.503	408.739	164.944	290.444	317.994	171.623	106.442	995.454	585.269	870.86	457.239	1428.15	1380.63	400.62	602.777	607.539	2888.74	1345.51	13349.1	9581.19	11778.2	10475.1
MMAR_1207|MMAR_1207|PE-PGRS	MMAR_1207	0	1.37	1	1	78227	family protein|947 AA	68.1142		138.128		147.804	160.037	121.327	191.668												1.68679		8.59739		7.57277	22.2311	7.11742	74.8846												68.1142		138.128
MMAR_1208|MMAR_1208|PE-PGRS	MMAR_1208	0	1.35	1	1	79541	family protein|964 AA	68.1142		138.128		147.804	160.037	121.327	191.668												1.68679		8.59739		7.57277	22.2311	7.11742	74.8846												68.1142		138.128
MMAR_1209|MMAR_1209|conserved	MMAR_1209	6.23	48.7267	19	15	44129	hypothetical protein|419 AA	14922.5	9076.22	13692.2	16793.8	12957.2	15266.1	8449.82	11533.9	16660.9	18913.7	15154.9	18916.9	19503	22325.2	13644.5	20810.7	14997	19406.5	10688.7	1039.89	390.427	307.822	273.112	718.308	1116.09	985.249	897.777	5463.67	1074.9	6583.98	4482.59	1921.26	1618.89	862.151	4203.11	2555.96	299.638	4455.33	15526.8	13994.9	16084.5	15466.4
MMAR_1210|alc|allantoicase	alc	11.3033	59.77	26	22	34965	Alc|320 AA	45324.7	37460.6	50201.4	42422.7	47591.6	55044	33681.8	30753.1	39752.3	34798.5	43301.9	36994.3	39332.2	33550.5	22252.1	36813.1	23290.9	27700.1	50572.9	7556.61	2125.25	2310.31	1399.42	2042.98	1542.72	395.946	8324.42	3475.74	1376.45	721.72	1964.19	3728.43	1855.05	5671.18	2302.63	789.534	2291.87	478.142	36122.6	36129.6	40401.1	43330
MMAR_1211|MMAR_1211|chitinase|304	MMAR_1211	49.8467	46.5333	14	11	34002	AA	3113.01	2905.82	6366.72	5523.47	9688.08	8567.34	4429.31	8729.65	19894.5	14008.5	14979.2	16687.1	19055.1	21396.2	16146.1	26529.6	14231	13606.1	7902.92	123.522	52.1496	310.871	393.409	425.336	248.258	274.658	676.576	792.216	694.533	455.004	256.354	413.77	804.992	592.451	876.114	531.37	421.617	194.388	12412.9	8457.15	11650.7	10037.8
MMAR_1213|MMAR_1213|conserved	MMAR_1213	0	5.81	2	2	54447	hypothetical 13E12 repeat family protein|500 AA									916.999	1647.01	1158.32	3128.53	1285.64	2434.33	1368.92	1141.24												440.366	877.566	1052.51	1569.81	754.572	158.242	95.4377	1194.95				916.999	1647.01	1158.32	3128.53
MMAR_1214|MMAR_1214|conserved	MMAR_1214	0	4.92	1	1	32906	hypothetical protein|299 AA	204.096	99.2679	142.459	150.937	93.9312	99.2529	161.381	101.414	209.843	232.616	235.082	255.597	295.284	192.11	233.501	159.348	152.226	276.239	298.062	66.0382	13.8735	92.738	23.7419	51.695	18.9906	18.7449	51.5328	14.5522	83.0987	107.505	170.779	85.4167	41.8227	55.062	62.5553	100.355	89.3372	9.64945	188.722	165.942	217.927	234.865
MMAR_1215|MMAR_1215|conserved	MMAR_1215	24.0533	50.7967	29	26	48461	protein|442 AA	41365.9	21446	43436.4	45359.2	43553.6	50587.7	27482.3	30583.3	62157.7	78511.5	91363	61412.2	76654.6	71022.9	59638.2	66981.2	78015.3	79846.2	51084.7	1811.27	836.704	2851.62	604.277	774.531	668.939	839.023	3741.62	5432.53	4911.62	2113.98	2636.4	5586.7	3202.59	33685.2	4419.62	993.667	539.567	150.373	60513	49978.8	71548.5	52618.7
MMAR_1216|MMAR_1216|acid	MMAR_1216	0	11.695	2	2	31260	phosphatase|296 AA									403.353	271.804	516.425	471.39	234.951	238.995	484.075	392.682	317.11	248.982	184.369									298.671	286.838	304.551	275.515	294.774	254.86	16.5795	294.581	83.6071	36.3678	34.5116	360.231	271.804	382.703	327.88
MMAR_1217|upp|uracil	upp	22.32	41.3833	9	8	21768	phosphoribosyltransferase Upp |208 AA	19229.4	17299.7	19957.6	26180.8	22419.9	21025.4	12211.8	21165.7	30820.2	28137.2	20184.4	19098.7	35430.6	33491.9	26312.8	40908.2	38305	27604	21750.7	969.279	650.88	4877.78	646.45	5570.58	2065.3	1750.13	1049.94	2563.83	804.383	1710.4	365.302	4789.7	3532.26	860.913	9931.95	1195.2	2040.85	7735.82	29451.5	22718.5	22582	22343.4
MMAR_1218|pmmB|phosphomannomutase	pmmB	49.7133	28.4533	14	12	55387	PmmB |527 AA	2807.12	1233.94	3830.9	2179	2650.67	4638.17	1829.38	3276.16	4929.09	3408.35	3787.11	2346.31	5322.88	6482.63	4057.15	7077.53	4064.22	4101.55	3607.62	467.562	422.211	378.681	467.109	221.531	179.231	643.226	175.751	359.829	443.87	273.427	197.497	553.287	98.4236	233.843	70.967	200.932	451.75	275.413	3933.47	2321.15	3906.52	2710.98
MMAR_1219|deoD|purine	deoD	13.0467	29.67	6	5	27737	nucleoside phosphorylase DeoD|274 AA	2135.25	1429.26	2090.68	2639.2	2426.11	2364.87	1332.02	1830.52	6400.68	9048.22	8587.6	8847.19	5894.61	6493.87	3996.24	6789.05	7898.13	6580.66	3273.95	442.242	43.0196	442.671	464.591	122.736	192.765	127.375	77.1367	1106.66	859.993	1322.82	2552.33	1500.88	1143.36	301.717	536.94	1322.61	449.886	1164.33	5478.02	5238.74	5752.98	4920.11
MMAR_1220|amiB1|amidohydrolase	amiB1	26.9633	19.2533	8	7	40629	AmiB1 |394 AA	7016.19	5239.67	7391.07	7040.43	7270.45	8237.95	3140.27	5195.69	8722.89	5695.24	8167.51	6450.36	9644.39	14142.5	7317.73	16160	8465.24	10975.5	1321.91	254.519	2674.67	388.317	507.345	682.626	368.803	309.957	419.912	2010.44	708.107	218.123	671.916	691.195	529.962	234.524	1486.03	979.199	781.612	316.176	8068.11	5467.46	8844.68	4937.57
MMAR_1221|amiA1|N-acyl-L-amino	amiA1	108.41	45.93	15	15	41442	acid amidohydrolase AmiA1|390 AA	13219	5341.19	15509.5	20977.4	17448.1	17361.8	5329.26	11900.2	20514.5	11420.1	13079.7	9314.91	26270.4	34381.6	22621.5	43864.7	21524.8	21971.1	14788.3	809.281	1424.35	292.375	166.06	560.14	662.063	703.531	244.516	2031.59	498.915	2895.9	1581.62	1935.92	1043.44	397.333	144.18	3256.77	2854.2	1632.88	18419.4	8380.66	16853.4	15026.9
MMAR_1222|MMAR_1222|conserved	MMAR_1222	0	3.895	2	1	31693	hypothetical protein|296 AA	187.754	173.914	213.541	171.95	249.114	216.044	192.551	165.178	2853.08	1181.04	1585.37	738.303	3482.07	3590.32	2133.24	1672.7				3.58579	5.21462	95.1078	7.32114	17.2905	15.6238	13.2933	14.368	2049.81	257.91	254.308	44.5724	261.279	1204.1	984.775	2278.5				1520.42	677.479	899.456	455.126
MMAR_1223|MMAR_1223|conserved	MMAR_1223	18.95	46.1233	5	5	17400	protein|160 AA			74.144		278.286	154.509	99.0396	342.317	6038.13	7659.31	9232.03	8017.47	8193.92	8765.93	4475.92	7532.13	10261.6	6264.63	4649.97			8.08055		23.4569	14.4185	21.1244	25.8339	1334.48	599.881	1125.43	457.357	454.692	83.0238	322.608	1652.58	1319.83	2517.74	930	8149.84	7659.31	5190.27	6333.72
MMAR_1224|lpdA|dihydrolipoamide	lpdA	0.436667	51.5267	23	21	49157	dehydrogenase LpdA |470 AA	26932.7	28831.3	35894.7	23175.5	35141.9	28712.9	28929.6	37819.3	70738.6	56778	54281.9	44669.1	62043.8	59688.4	45166.8	72786	55130.9	47890.5	37125	1729.06	617.621	1847.54	997.384	6608.48	6074	5161.94	567.831	3719.67	3697.04	1216	4321.13	3743.5	241.482	2482	1396.91	412.266	839.497	443.987	50934.1	42804.6	46022.3	34989.9
MMAR_1225|glpD2|glycerol-3-phosphate	glpD2	33.4767	38.5767	28	23	63231	dehydrogenase GlpD2|586 AA	32474.9	14587.3	44138.2	31600.1	36275.6	51733.5	24086.1	33542.8	27687.5	25331.5	28449.5	27549.7	29688.7	32941.9	24484	27567.8	31552.9	33961.3	36254.1	1541.05	712.719	1408.36	814.035	717.848	685.521	287.458	437.816	2303.11	1164.01	3401.46	1174.63	1999.66	1200.24	1792.41	6523.1	730.918	612.362	312.396	30571.8	19959.4	35516.3	31801.3
MMAR_1226|gltB_1|glutamate	gltB_1	6.38333	8.82	5	4	54300	synthase, GltB_1|515 AA	731.158	500.41	565.73	605.972	636.554	848.999	764.597	1093.36	1379.73	1018.73	1786.43	1802.43	1950.29	2439.01	1130.02	2311.41	248.871	353.317	277.582	120.114	7.7175	223.137	91.3257	509.694	269.234	287.639	125.43	82.2944	169.662	224.615	55.0649	89.9542	54.4541	241.822	32.3813	109.298	159.409	25.6132	786.586	759.571	901.825	895.329
MMAR_1228|ctpH_1|metal	ctpH_1	36.1967	4.50333	5	4	155174	cation transporting p-type ATPase CtpH_1|1488 AA	2428.41	475.705	324.717	126.449	594.482	1947.95	210.413	790.895	611.631	1357.14	955.273	1043.14	821.774	552.635	578.279	474.322	5067.62	4251.62	613.961	1767.12	375.82	14.2745	28.0953	282.448	1548.34	63.1468	636.317	82.5823	117.478	125.111	524.863	78.5744	89.0901	88.7437	94.1732	551.983	613.553	20.7662	2702.55	916.424	1843.87	594.517
MMAR_1229|phoY1|phosphate-transport	phoY1	12.8233	63.0433	13	11	24182	system transcriptional regulatory protein PhoY1|222 AA	1801.23	1204.18	3490.53	1859.19	1149.1	2490.07	1809.71	2527.64	3945.42	1900.23	4972.86	4984.14	3502.82	4471.01	2381.38	3337.04	5355.73	9770.19	7035.64	474.79	90.9856	91.7764	17.2609	566.478	914.824	872.067	544.665	356.922	177.615	306.799	520.792	284.652	355.642	261.655	832.17	1156.99	750.715	563.227	3700.79	1552.2	6077.86	4626.32
MMAR_1230|corA_1|magnesium	corA_1	20.34	8.73	3	3	37384	and cobalt transport transmembrane protein CorA_1|333 AA									1199.04	1230.32	903.576	1163.67	839.927	1095.01	823.596	1077.79												364.755	192.09	300.657	333.374	698.426	243.904	619.387	213.382				1199.04	1230.32	903.576	1163.67
MMAR_1231|MMAR_1231|pseudouridine	MMAR_1231	0	5.09333	1	1	31809	synthase|289 AA	282.767	184.945	370.262	192.704	383.969	330.758	346.086	704.212	500.24	433.319	521.12	687.856	415.876	345.094	607.03	632.78	681.84	404.942	1187.05	28.1311	105.3	120.566	134.828	109.092	217.725	182.73	235.095	213.459	235.377	321.125	357.861	198.974	103.291	147.851	8.84114	568.776	123.433	254.331	488.282	309.132	432.108	689.203
MMAR_1232|atsB|arylsulfatase	atsB	27.19	32.23	30	24	105239	AtsB (aryl-sulfate sulphohydrolase) |968 AA	19591.6	8975.99	12139.7	7037.45	12472.9	10192.7	9277.77	11361.7	15890.1	15352.5	10356.8	9023.19	22495	14930	11901.1	20582.9	6130.59	8592.95	7091.78	426.28	428.64	750.286	433.138	1237.39	1958.03	209.334	6640.95	1780.88	601.827	1392.72	2070.33	2165.89	2095.91	609.694	1049.6	89.0355	1643.53	679.315	13870.7	12164.3	10363.2	7717.47
MMAR_1234|phoS2_1|periplasmic	phoS2_1	0	5.14	1	1	38414	phosphate-binding lipoprotein PhoS2_1|371 AA	115.39		94.3561	108.819	58.4273	97.9092		94.3915												10.9801		29.0116	5.84359	26.1564	2.30317		18.759												115.39		94.3561	108.819
MMAR_1236|lpqC|esterase	lpqC	0	3.93	2	2	31908	lipoprotein LpqC|306 AA									840.412	959.562	600.419	436.928	572.628	1497.6	206.457	1246.53												300.294	889.199	27.1932	69.7009	144.48	367.427	103.571	531.035				840.412	959.562	600.419	436.928
MMAR_1238|lhr|ATP-dependent	lhr	9.51667	11.7433	17	14	164271	helicase Lhr |1540 AA	1762.58	863.22	1963.17	2566.17	1979.17	2820.75	1509.49	1573.89	6659.8	3575.1	5502.82	5235.4	7351.19	7635.29	4908.28	7757.67	1948.82	2752.21	2707.3	300.733	99.3675	164.884	322.566	315.59	103.953	192.668	377.104	399.994	1251.38	1322.15	741.95	901.649	166.815	263.866	1480.29	712.581	825.269	239.867	3457.07	2219.16	3406.07	3502.96
MMAR_1239|MMAR_1239|transcriptional	MMAR_1239	29.7433	47.3233	10	10	25092	regulatory protein (probably TetR-family)|225 AA	2541.51	1302	1766.17	1260.57	1776.59	3189.93	2163.85	1783.98	2722.1	3206.09	5419.22	2703.97	4062.13	4837.69	1850.66	3221.24	6329.39	5907.26	1804.66	430.353	69.2735	377.753	540.505	683	161.47	94.0269	1027.14	264.319	306.026	172.022	151.084	198.705	329.169	120.462	316.081	307.83	803.846	544.661	3864.33	2254.04	4364.22	1923.07
MMAR_1240|pcd|piperideine-6-carboxilic	pcd	69.97	51.9167	32	27	52795	acid dehydrogenase Pcd|505 AA	45441.6	13921.8	68577.8	84174	70810	64499.8	47007	40091.3	86652.6	29403.1	67292.5	52983.1	66583.3	71902.9	23998.8	52311.4	54980.7	131455	87955.3	11334.7	1013.66	7797.23	1182.66	479.226	8525.55	7112.12	13593.8	696.087	3067.29	5521.56	6523.35	2010.51	4600.44	5093.01	5237.81	679.752	1710.96	964.008	62358.3	21662.4	89108.5	75037.5
MMAR_1241|MMAR_1241|conserved	MMAR_1241	51.4167	53.4267	22	20	45276	hypothetical protein|424 AA	4089.73	3457.25	6100.71	5456.03	4787.9	5500.72	3787.09	2290.53	27043.5	3969.89	16115.8	15160.6	15678.5	20802.6	5731.49	12143.3	8285.49	40132.9	20265.6	522.487	249.201	454.719	630.99	582.977	321.572	151.608	551.819	1230.4	622.449	1405.04	1673.56	743.832	1742.23	2443.44	406.339	862.68	882.499	1436.51	13139.6	3713.57	20783.2	13627.4
MMAR_1242|MMAR_1242|transcriptional	MMAR_1242	5.00333	25.7767	4	3	16396	regulatory protein (probably AsnC-family)|151 AA	1504.78	496.147	1070.17	972.264	632.331	1259.29	392.677	335.864	926.392	1274.54	1892.12	2160.64	973.605	939.671	1011.98	904.823	4304.34	5633.51	2376.92	133.132	267.464	226.917	70.7433	201.27	823.57	181.289	100.18	104.403	169.972	207.96	126.02	147.136	104.43	32.0671	27.5521	543.453	369.888	135.254	2245.17	885.343	2865.27	1836.61
MMAR_1243|lat|L-lysine-epsilon	lat	76.53	71.3	37	34	48774	aminotransferase Lat |447 AA	19800.9	9641.32	38272.2	35389.2	52816.2	34498.9	34968.6	51572.4	186358	24082.9	101148	109926	99967.7	101505	11544.8	69158.6	24466.8	171559	138417	1471.19	356.346	2142.35	1046.64	1312.16	7832.97	1679.84	1622.37	8579.84	921.336	2955.55	3486.44	6683.55	7947.62	167.666	6396.82	2603.04	14564.7	2663.95	76875.3	16862.1	103660	94577.4
MMAR_1245|usfY|mycobacterial	usfY	0	11.65	1	1	11311	conserved protein, UsfY|104 AA									511.432	680.812	961.817	683.922	698.105	700.387	504.243	513.419												602.339	22.6432	115.436	155.733	455.717	189.197	14.759	391.705				511.432	680.812	961.817	683.922
MMAR_1247|rsbW|anti-sigma	rsbW	9.97	29.07	6	5	18495	factor RsbW |173 AA	6421.93	3856.51	6649.39	6164.42	5610.55	7941.16	3410.58	3488.19	11330.2	9166.48	6057.03	4641.8	11339.2	9790.65	6492.19	10366.6	10107.8	10832	15987.7	539.54	412.826	528.134	1353.5	742.04	1811.3	577.091	279.451	775.728	490.069	508.928	556.828	2205.65	1173.37	1491.67	1553.56	2357.76	1067.61	415.2	9286.64	6511.49	7846.15	8931.32
MMAR_1248|sigF|alternate	sigF	13.72	48.22	11	11	29161	RNA polymerase sigma factor SigF|263 AA	17737.3	6732.73	15451	17075.9	13139.5	9818.01	7347.24	7542.13	6514.09	6702.77	6343.14	4208.47	7981.09	9530.25	4875.07	8569.54	12040.7	12992.6	7709.71	907.926	584.667	305.933	367.88	409.116	214.158	827.939	2245.92	48.6167	466.77	461.274	187.205	789.398	1117.8	1786.21	397.494	726.426	423.233	1721.94	12097.3	6717.75	11595.6	9664.68
MMAR_1249|MMAR_1249|transcriptional	MMAR_1249	11.4233	41.4467	8	7	20394	regulatory protein|190 AA	4600.66	844.015	2862.74	2956.67	2231.02	3200.54	1987.22	1246.63	5427.23	10225.2	14289	15407.8	10659.1	13167	8175.3	11951.8	8936.78	9476.2	4546.68	264.638	39.5165	339.676	492.198	66.5892	400.053	297.103	182.118	613.678	1104.26	792.423	2249.19	1765.66	2322.8	235.55	1874.25	2153.85	513.974	390.452	6321.56	5534.61	8875.99	7637.06
MMAR_1250|MMAR_1250|peptide	MMAR_1250	34.0567	2.86	13	8	341170	synthetase Nrp (peptide synthase)|3158 AA	758.887	467.335	1301.64	832.718	1017.12	1367.48	1028.57	1317.5	4128.84	5303.23	3850.33	4274.42	8189.65	10590.9	7135.77	10887.2	6435.77	5979.56	813.05	114.572	176.592	126.387	355.583	127.722	231.848	287.648	73.4364	948.538	1582.07	375.541	835.936	1211.86	579.034	757.539	332.738	464.383	885.843	39.6331	3774.5	2885.28	3710.51	1973.4
MMAR_1251|accA3|bifunctional	accA3	17.63	61.5867	76	64	63707	protein acetyl-/propionyl-coenzyme a carboxylase (alpha chain) AccA3|598 AA	453128	293228	322279	395470	281304	357997	258409	240478	358648	392089	354733	395110	279023	252860	211378	256681	276718	218135	248579	7525.48	7142.58	2101.38	6011.59	8300.29	10402.9	7394.61	7433.12	10213.9	10450.8	13657.9	9144.52	11795.1	10370.1	7568.05	9300.54	11346.8	8906.76	15567	362831	342659	298383	346386
MMAR_1253|sseA|thiosulfate	sseA	39.32	63.5667	26	21	33293	sulfurtransferase SseA |302 AA	52038.6	44541.9	69622.1	71140.5	78513.4	76821.3	43306.2	58022.1	60422.5	64134.8	65762	45017.1	76456.5	81069.4	44833.7	71635	82823.5	74985.9	80771.6	1914.12	2078.9	2034.99	3134.05	2940.53	596.764	2457.35	528.766	5872.53	1100.6	3008.44	754.045	2105.34	1625.81	1831.57	1897.18	5364.6	1024.6	1476.35	65094.9	54338.4	70123.3	65643.1
MMAR_1254|MMAR_1254|nucleotide-binding	MMAR_1254	3.69667	12.1933	3	2	22516	protein|217 AA	886.835	555.345	1003.5	825.847	979.318	849.146	388.981	666.667	3172.28	828.716	817.176	410.058	1152.71	1229.38	511.309	1637.93	1340.65	1638.64	1094.23	311.42	282.356	100.199	224.12	102.833	116.288	366.97	97.8326	1317.81	87.7812	339.617	190.101	57.3811	73.6978	84.5448	944.873	156.425	238.754	105.367	1799.92	692.03	1153.11	776.712
MMAR_1255|MMAR_1255|conserved	MMAR_1255	31.03	25.1567	3	3	11472	protein|107 AA	2597.77	424.669	1660.12	2539.45	1633.93	2228.64	502.786	964.981	1826.39	1657.58	1631.14	1546.03	2189.56	4428.9	1793.06	3576.14	1550.04	1361.05	469.463	113.24	127.786	97.8258	155.157	112.471	131.718	29.5027	224.368	279.006	55.7333	113.29	172.792	230.465	182.157	298.005	72.4302	132.942	19.2701	191.562	1991.4	1041.12	1550.77	1518.32
MMAR_1256|accD5|propionyl-CoA	accD5	56.0567	62.09	39	35	58940	carboxylase beta chain 5 AccD5 |547 AA	105751	54615.4	154111	106592	110194	172459	95964.5	130489	182247	218214	224980	167610	260831	279669	207986	268527	207650	187544	194571	6405.17	1407.33	905.454	6876.02	5265.18	14107.5	8548.57	5432.04	10050.6	8160.31	9718.37	7679.97	12735.6	23915.5	1263.16	11867.3	23137.4	24189.1	809.726	165216	136415	188879	156258
MMAR_1257|birA|bifunctional	birA	40.6667	41.91	16	13	28843	protein BirA|277 AA	8068.91	4381.87	9058.07	2081.3	2938.95	7567.08	4868.41	5910.62	44108.7	46097.5	48279.5	44064.9	32608.5	33137.1	21002	32031.2	39215.9	38638.5	12409.1	798.007	405.245	234.562	253.406	83.2917	521.428	790.497	131.1	1792.02	3245.04	895.235	1370.94	2631.08	585.737	293.628	1891.06	1827.26	213.024	448.82	30464.5	25239.7	31992	19518.4
MMAR_1258|MMAR_1258|conserved	MMAR_1258	2.95333	16.86	2	2	19739	hypothetical membrane protein|173 AA	498.579	613.534	766	688.18	1015.44	882.043	805.223	555.302	721.72	466.155	559.345	782.164	1093.61	902.761	598.315	1097.76	149.499	234.947	737.914	77.77	81.4108	6.96032	79.2095	137.054	70.9121	55.8738	51.4673	278.173	329.936	210.125	180.954	72.166	222.854	316.951	177.531	55.1967	90.0092	202.171	456.599	539.844	520.097	736.086
MMAR_1260|purK|phosphoribosylaminoimidazole	purK	19.6233	57.92	23	22	43214	carboxylase ATPase subunit PurK (air carboxylase) (AirC)|405 AA	19787.4	13248.2	25133	25647.2	26170.9	25315.4	13829.5	18903.3	33277.9	29692.1	30572.7	34069.9	35437.9	36676.2	28834.5	39299.2	22120.7	22162.2	24634.8	1233.6	281.316	962.364	1041.97	1460.09	999.673	700.516	626.24	3224.36	398.218	2870.56	944.936	638.668	304.674	1969.82	1950.86	1311.53	931.279	3804.22	25062	21470.2	25955.9	28117.3
MMAR_1261|purE|phosphoribosylaminoimidazole	purE	36.0567	40.1567	5	5	17620	carboxylase catalytic subunit PurE (air carboxylase) (AirC)|172 AA	25483.3	15803.7	26464.3	23559.1	25556.2	29878.3	14620.8	20850.5	26566.6	19554.1	23719	24474.8	29077.7	36612.1	19861.1	41698.5	26414.1	26356.6	25769.7	694.126	344.953	1005.19	2075.07	547.757	100.652	1619.76	254.937	664.142	1071.72	237.329	2292.66	532.055	507.827	1026.96	1291.82	1003.18	985.249	1190.38	26154.7	17678.9	25513.3	24601.2
MMAR_1262|fadE25|acyl-CoA	fadE25	20.14	68.0367	47	38	41509	dehydrogenase FadE25|390 AA	203244	139044	211321	191453	165692	229313	140887	159629	211783	207786	220715	180175	179275	172150	117038	125546	177370	173243	206031	10533.6	1812.63	8334.98	6106.05	2438.39	6777.62	2731.97	3665.19	8250.88	10191.9	8787.47	4280.93	5903.03	5852.64	17735.4	44411.6	5402.85	2404.31	5714.62	197466	173415	201760	192553
MMAR_1263|MMAR_1263|conserved	MMAR_1263	5.31333	10.68	4	3	43978	hypothetical protein|413 AA	356.801	327.175	408.153	943.623	1005.83	518.674	403.205	470.182	789.999	481.146	481.559	1335.16	1004.84	1007.02	607.705	796.723	1249.9	1866.62	777.366	21.7968	29.8771	119.115	427.665	955.228	94.2036	62.9315	145.2	147.797	257.152	231.263	72.9511	93.9816	353.395	45.2623	237.69	250.208	89.2577	242.804	798.9	404.16	918.777	1018.72
MMAR_1265|MMAR_1265|two	MMAR_1265	0	16.095	2	2	16818	component transcriptional regulator |147 AA									782.936	1015.64	1161.35	654.613	1241.3	150.745	1403.53	144.383	682.056	757.612	330.998									1168.37	790.098	892.1	867.405	923.352	31.4359	1099.43	82.6862	186.601	73.895	37.2703	732.496	1015.64	959.481	492.805
MMAR_1266|sulP_2|transmembrane	sulP_2	19.3	3.475	3	2	79001	carbonic anhydrase, SulP_2|749 AA			55.5516		350.058	51.9243		256.384									326.042	373.919				4.93546		82.3796	10.8599		76.5925									66.6475	157.16		326.042		214.735
MMAR_1267|MMAR_1267|acyl-CoA	MMAR_1267	18.7067	23.04	8	7	42478	transferase|396 AA	2585.86	1460.12	5804.17	1495.76	4585.35	7759.56	1307.64	8382.95	15112.8	20406.1	21302.9	19815.1	23407.1	19289	15614.7	18426	3799.45	3585.21	2439.69	257.193	618.705	548.316	317.433	670.385	1546.24	115.517	125.444	1462.99	1297.51	3287.93	4202.64	470.073	1034.83	1379.59	64.7271	218.742	507.809	484.963	7166.02	10933.1	10230.8	7916.85
MMAR_1269|MMAR_1269|Acyl	MMAR_1269	22.3533	8.85667	4	3	63137	esterase|569 AA	1215.03	604.283	1267.48	1192.67	818.757	1467.85	1094.64	1165.75	1654.55	1161.17	1784.93	1740.51	2748.19	2936.56	1063.05	3903.78	1013.88	1840.99	507.617	27.135	29.5491	186.937	309.183	76.9273	84.2879	49.7982	208.178	108.604	161.321	433.805	223.818	83.8024	359.127	233.776	544.635	285.822	306.487	151.104	1294.49	882.726	1631.13	1146.93
MMAR_1271|ctpC|metal	ctpC	36.84	29.0067	24	17	77846	cation-transporting p-type ATPase C CtpC|733 AA	7563.88	1842.35	6192.24	3141.5	4688.37	8715.88	1775.64	2527.34	11692.3	10789.7	7510.79	7733.59	6776.98	5229.22	3535.99	8199.5	11899.9	9173.9	7812.43	847.759	81.5908	320.989	436.753	127.882	1329.84	568.861	207.048	970.444	1164.15	181.06	404.462	1121.31	945.339	487.141	478.095	530.046	73.3812	884.404	10385.3	6316.03	7625.64	6229.17
MMAR_1272|MMAR_1272|conserved	MMAR_1272	31.1067	68.48	7	6	9677	protein|93 AA	19225	13095.9	21005.1	17197.9	17031.7	25836.8	8200.65	10693.9	5198.53	8973.04	5868.11	10374.9	2155.84	3889.91	2465.57	6219.26	23345	14917.8	17008.9	191.917	2654.56	881.852	524.001	399.188	1264.31	175.148	348.408	1369.28	1402.72	472.11	4665.89	582.841	1079.02	678.254	531.69	912.865	428.021	3537.91	15922.9	11034.5	13930.4	14860.6
MMAR_1273|MMAR_1273|conserved	MMAR_1273	8.98333	16.52	4	3	23842	hypothetical protein|227 AA	159.292		154.537	125.469	144.664	167.5		221.909	1083.63	622.176	1103.37	436.99	1494.88	1835.27	694.842	2020.15	1900.93	2506.53	1844.88	7.25403		74.5657	17.1712	14.4866	8.54429		67.3587	187.453	38.8995	486.047	41.7837	259.816	197.355	284.785	342.145	84.1503	95.0846	72.7472	1047.95	622.176	1254.81	802.446
MMAR_1274|MMAR_1274|conserved	MMAR_1274	0	6.73667	3	2	49942	hypothetical protein |486 AA			110.309		128.012	149.635		161.836	3646.1	2065.66	2394.58	876.392	6845.63	4709.37	2783.22	7723.55	473.318	181.18	16770.5			8.33501		49.4966	11.4484		22.8223	240.59	356.788	381.671	137.528	1015.85	813.307	2097.22	217.366	254.199	21.0314	1389.41	2059.71	2065.66	895.356	8823.46
MMAR_1275|rmlD|dTDP-6-deoxy-L-lyxo-4-hexulose	rmlD	23.7333	42.7467	13	11	31594	reductase RmlD |309 AA	5360.13	1862.42	6069.87	6562.26	5872.91	7568.1	2797.26	4529.04	4732.24	2547.04	3377.28	2471.77	3738.39	6940.41	4200.49	6524.25	10350.7	13027.1	8849.13	278.047	340.202	1029.8	284.807	511.338	284.237	830.397	927.671	1051.31	599.277	868.876	468.761	700.999	1050.74	523.746	1200.23	635.292	464.297	726.073	6814.36	2204.73	7491.43	5961.05
MMAR_1276|wbbL1|dTDP-rha:A-D-Glcnac-diphosphoryl	wbbL1	30.1533	35.15	10	9	32626	polyprenol A-3-L-rhamnosyl transferase, WbbL1|295 AA	735.153	694.79	1290.01	787.287	2605.96	1455.27	951.92	3342.75	12158.3	10338.4	14423.5	13040.5	14868	16413	11768.8	16149	10361	11276.6	6120.77	73.1695	365.436	296.315	134.747	182.713	458.657	171.768	122.981	1181.18	841.976	1339.42	425.795	1147.43	630.319	1303.68	1013.41	652.056	407.668	214.886	7751.49	5516.57	8996.7	6649.52
MMAR_1277|manB|d-alpha-D-mannose-1-phosphate	manB	56.86	79.05	24	23	37668	guanylyltransferase ManB |359 AA	44882.8	31583.4	42163.7	50054.9	46301.8	46726.3	32823.3	37722.3	37977	23782.8	28457.8	20582.6	37085.7	42973.5	30318.1	46772.2	36859.3	32625.4	53388.4	2998.91	199.129	457.423	2104.06	1235.46	5789.26	1208.98	287.097	2010.38	2089.13	2420.42	2029.67	3486.82	2566.55	1124.95	2100.3	3108.47	1484.21	795.089	39906.3	27683.1	34415.6	41342
MMAR_1278|MMAR_1278|conserved	MMAR_1278	0	7.97	2	2	19833	hypothetical protein|183 AA									1833.8	514.915	965.532	1206.71	1468.04	1528.97	1025.69	1751.7	2059.66	994.533	503.466									185.04	109.391	194.255	816.536	476.601	686.049	516.349	77.7902	284.968	685.555	74.2708	1946.73	514.915	980.032	855.087
MMAR_1279|MMAR_1279|DNA	MMAR_1279	0	4.36	2	2	57446	methylase |529 AA	499.261	336.828	414.998	212.326	140.838	261.696	334.193	249.689												45.3609	65.0447	8.44901	93.5888	116.359	16.3603	49.6595	32.9616												499.261	336.828	414.998	212.326
MMAR_1280|fbiB|F420	fbiB	28.1967	23.3467	11	8	48236	biosynthesis protein FbiB|455 AA	5822.49	2098.2	4637.27	2190.52	1658.92	4838.3	3128.5	2041.91	4625.41	4998.36	6534.96	3951.38	6450.69	7829.91	5355.38	5411.7	6066.43	5948.25	7777.65	686.541	249.857	181.131	261.283	484.892	132.782	330.604	502.659	751.659	733.135	782.435	563.937	2319.28	1109.16	734.058	662.761	557.512	1673.22	414.329	5504.78	3548.28	5706.83	4639.85
MMAR_1281|fbiA|F420	fbiA	13.7633	51.6733	16	14	35361	biosynthesis protein FbiA|330 AA	9850.31	10137.6	17752.9	12842.7	20345.8	16276.2	10652	19648.1	21956.8	17514.9	17663	14744.1	19401.8	17894.1	11382.6	18069.3	17913.6	19629.8	17355.4	319.688	457.673	373.395	565.341	787.925	509.228	590.711	485.305	128.799	196.537	2619.56	1196.94	654.296	383.787	723.012	81.9213	293.495	874.002	1045.16	16573.6	13826.3	18348.6	14980.7
MMAR_1282|whiB2|transcriptional	whiB2	0	11.415	2	2	14075	regulatory protein Whib-like WhiB2|128 AA									450.401	510.909	562.925	494.851	183.693	599.897	884.682	758.289	712.528	701.554	444.185									279.443	392.154	308.448	264.8	2.17198	162.989	415.328	639.417	338.175	86.946	91.2431	581.465	510.909	632.24	469.518
MMAR_1283|MMAR_1283|conserved	MMAR_1283	25.2033	21.7833	3	3	20030	hypothetical protein|177 AA	980.586	331.398	418.63	1146.07	352.727	263.432	307.73	370.088	808.299	673.132	815.113	1235.48	544.212	474.713	556.971	537.158	249.321	319.258	1280.84	373.963	110.223	129.269	183.011	140.938	186.16	195.22	183.436	172.193	96.7719	155.278	106.642	200.454	161.648	3.14037	72.3846	54.3704	101.535	325.137	679.402	502.265	517.667	1220.8
MMAR_1284|MMAR_1284|conserved	MMAR_1284	0	15.76	1	1	17301	0																	4816.54	6078.87	3203.13																	178.263	180.044	296.65	4816.54		6078.87	3203.13
MMAR_1285|pmmA|phosphomannomutase	pmmA	23.4867	40.0567	27	22	48916	PmmA|467 AA	36902.1	20734.7	31759.2	33564.1	25161.2	26804	18392.1	15228.5	48609.1	46872.9	48960.6	43015.6	47166.3	53738.5	29135	54466.2	48997.1	59277.1	20285.1	2939.26	861.457	185.948	1090.06	4588.12	1122.49	2525.95	578.216	577.13	695.66	1702.45	1309.3	575.195	725.685	1876.96	670.653	436.871	2674.79	772.63	44836.1	33803.8	46665.7	32288.3
MMAR_1286|MMAR_1286|conserved	MMAR_1286	9.09333	59.4433	19	17	37490	hypothetical protein|370 AA	9234.94	7519.45	11540.7	9868.68	9029.3	11238.9	6250.58	8071.7	25256.7	27709.2	27043.8	23561.4	27229.9	29254.5	18719.3	28912.9	18512.6	18178	22815.2	289.23	178.208	667.764	544.27	750.037	273.5	384.416	909.858	5152.46	1206.55	4019.18	1778.65	1772.65	175.756	581.205	2251.56	803.181	916.393	669.703	17668.1	17614.3	18920.8	18748.5
MMAR_1287|manA|mannose-6-phosphate	manA	84.9867	30.72	14	11	43723	isomerase ManA |409 AA	1085.68	1961.95	5368.04	1723.53	6977.31	4921.15	2574.86	10204.8	21798.8	11197.5	13710.7	10387.7	16212.2	19665.2	11560.1	18549.2	11291	12022.2	7859.71	212.624	185.344	366.176	134.167	373.108	181.368	391.136	181.572	2003.92	187.611	448.51	870.922	768.206	779.102	339.829	965.126	389.952	1312.98	1556.93	11391.8	6579.71	10367	6656.98
MMAR_1289|MMAR_1289|conserved	MMAR_1289	0	2.16	1	1	51019	hypothetical protein|465 AA									393.116	411.199	363.15	336.935	367.032	476.81	972.685	354.35												418.051	108.784	160.393	216.488	117.657	76.1175	765.85	70.6851				393.116	411.199	363.15	336.935
MMAR_1290|MMAR_1290|cationic	MMAR_1290	0	3.24	1	1	52218	amino acid transport integral membrane protein|495 AA	171.618		87.9101	134.542	111.803	244.881		148.404		101.227	122.067	231.167				53.1841	199.591	225.162	129.628	10.7416		50.2048	4.3896	23.2002	23.7413		2.88441		42.6855	8.56938	66.6816				1.28525	106.482	17.9302	14.6426	185.604	101.227	145.046	165.112
MMAR_1294|MMAR_1294|transcriptional	MMAR_1294	23.4467	44.9067	8	8	23440	regulatory protein (probably TetR-family)|217 AA	3549.56	2279.54	4413.06	4269.25	4672.19	3522.15	1763.66	3041.41	4938.81	6300.01	5101.01	3767.66	7226	6909.7	8463.39	6912.1	6249.62	7332.83	3160.63	580.956	566.45	386.659	240.119	986.775	325.673	615.566	381.04	247.509	321.2	481.915	1127.31	14.6152	283.5	503.963	850.663	79.1966	420.457	253.15	4912.66	4289.78	5615.64	3732.51
MMAR_1295|sahH|adenosylhomocysteinase	sahH	24.03	67.6133	54	43	53885	SahH|493 AA	125250	115706	217758	173771	192825	229744	116728	203635	237087	375005	301179	240826	304044	257201	200449	239781	303762	225744	236952	10281.2	6707.04	3417.25	8792.25	9801.84	19841.2	12077.9	12591.7	12664.8	8183.01	18418.7	12866.6	13603	14565.8	7140.81	11726.5	5025.69	50835.9	15345.7	222033	245355	248227	217183
MMAR_1298|tmk|thymidylate	tmk	23.45	22.7333	4	4	22984	kinase Tmk |218 AA	5140.4	2571.09	5301.02	3432.04	3730.98	5296.68	2224.39	3029.85	2017.38	2760.79	3345.25	2907.37	1340.83	1647.74	1746.08	1521.07	7376.27	8377.83	4993.47	162.198	56.7796	61.9924	202.624	333.209	80.9709	138.369	281.698	71.5773	128.457	386.692	216.497	831.157	546.803	1179.23	174.17	371.115	132.659	1481.19	4844.68	2665.94	5674.7	3777.63
MMAR_1299|mtrA|two	mtrA	25.0767	56.74	25	22	24918	component sensory transduction transcriptional regulatory protein MtrA|226 AA	70183.6	23236	80588.2	100088	84629.4	100769	59969.1	65738.1	89126.4	102381	109826	92627.7	122994	127323	99150.4	114991	84197	137375	32078.7	1834.96	928.097	8702.61	9072.61	8094.17	8692.83	1651.83	7109.22	6767.46	9259.47	11544.6	6199.1	8163.21	4177.88	4866.73	4723.39	14076.2	8120.07	5683.16	81169	62808.6	109263	74931.5
MMAR_1300|mtrB|two	mtrB	0	2.595	2	2	60641	component sensory transduction histidine kinase MtrB|560 AA	114.976	913.119	269.306	441.08	198.32	1687.21	981.464	309.329	4426.22	1995.14	4203.54	1674.34	461.467	4341.87	1867.49	145.137				9.37119	971.37	330.289	155.053	35.2831	2654.3	876.974	101.156	3357.43	3195.11	448.978	2041	201.614	3565.56	2190.99	74.2806				2270.6	1454.13	2236.42	1057.71
MMAR_1301|lpqB|conserved	lpqB	4.05	13.91	9	7	62092	lipoprotein LpqB|593 AA	1257.71	907.861	1082.52	1033.77	1297.7	962.6	847.819	1031.22	4599.24	3690.89	3592.59	3427.59	2305.06	2736.46	2360.34	3023.96	2518.23	2835.14	3830.62	232.19	226.365	359.342	317.556	174.934	201.04	92.3272	365.907	234.943	1291.46	165.415	661.129	416.096	248.94	751.145	66.3641	630.649	156.298	1638.6	2791.73	2299.38	2503.42	2763.99
MMAR_1304|MMAR_1304|conserved	MMAR_1304	24.16	57.6433	17	14	26182	protein|230 AA	34578.3	25044.9	61387.3	30597.8	73221.7	86789.1	38573.6	85162.8	116833	140393	137693	127345	145408	129566	88651.3	88476.6	134765	156210	61730.1	2799.33	3021.43	4096.18	10328.1	1560.69	1802.41	1323.28	2630.51	1297.93	1176.49	4752.66	2467.45	3384.23	1501.11	6984.77	21634.9	6838.37	3876.53	2053.84	95392.1	82718.8	118430	73224.3
MMAR_1305|secA1|preprotein	secA1	9.34667	57.72	63	57	106131	translocase SecA1 1 subunit|951 AA	18103.8	7624.36	27441.5	24190.1	22221.1	30435.5	14399.5	23622.5	56275.6	45687.4	36374.1	43410.1	51094.1	53543.5	47123.1	61659.5	35785.5	40858.3	35536.4	2373.43	502.538	2218.26	2040.54	641.558	5618.81	1996.6	730.278	2593.39	2359.87	9557.99	12001.1	12088.9	11330.4	6288.66	960.904	585.826	719.53	781.175	36721.6	26655.9	34891.3	34378.9
MMAR_1306|MMAR_1306|conserved	MMAR_1306	0	1.86	4	2	112818	transmembrane transport protein|1077 AA	155.581	162.857	332.123	412.027	335.248	204.043	329.275	356.52	542.947	558.285	891.111	605.71	357.837	482.451	424.032	302.28				65.7904	16.3262	248.026	95.7075	133.356	107.03	52.5503	221.231	127.786	364.185	208.515	175.438	186.712	120.835	62.1092	28.5951				349.264	360.571	611.617	508.868
MMAR_1308|MMAR_1308|conserved	MMAR_1308	31.5967	45.6267	8	8	17252	protein|161 AA	14034.1	9230.73	20160.7	20126.4	21450.2	24391.5	9430.03	18491.7	19739.5	15453.7	22441.7	19459.2	20290.1	20904.6	10729.3	20198.5	5734.66	7085.21	15993.8	746.754	419.647	519.028	510.9	162.136	682.993	364.087	571.07	831.803	710.13	734.958	680.777	1240.71	3749.54	708.975	1507.25	256.102	417.219	468.473	13169.4	12342.2	16562.5	18526.5
MMAR_1309|MMAR_1309|conserved	MMAR_1309	0	2.62	1	1	39144	membrane transport protein|382 AA									2243.6	1125.05	816.961	325.025	989.859	1001.95	804.704	665.274	1407.42	1728.84	516.716									40.9189	151.071	64.8525	38.7864	125.389	48.4045	62.6923	46.5429	75.5396	143.548	220.165	1825.51	1125.05	1272.9	420.87
MMAR_1311|MMAR_1311|conserved	MMAR_1311	35.7133	42.5867	17	15	51426	hypothetical protein|473 AA	13013	1462.55	6898.78	5180.1	7325.11	14932.1	2809.5	6509.44	3400.62	7977.23	4780.98	3564.54	5598.65	6555.92	5915.48	5127.79	7263.05	7534.3	5307.29	906.825	425.337	4574.22	2740.75	610.157	465.958	984.399	2235.84	187.469	725.499	1285.39	567.673	516.303	540.779	982.556	403.898	1648.75	1246.88	316.684	7892.21	4719.89	6404.69	4683.98
MMAR_1312|pvdS|transcriptional	pvdS	32.3533	56.7833	19	18	33718	regulatory protein PvdS|291 AA	13061.6	2639.81	12790.4	10608.7	9921.33	14156.8	5231.3	9249.82	8399.42	13928.2	17622	15920.8	15257	11344	11185.4	8258.83	21485.1	22167.7	13781.9	591.017	343.522	1721.4	1723.89	1055.05	360.185	1067.3	1205.55	2577.14	4027.86	2399.73	2057.34	1138.34	2445.75	1210.41	196.94	837.826	1037.04	1968.15	14315.4	8284.02	17526.7	13437.2
MMAR_1314|MMAR_1314|oxidoreductase|385	MMAR_1314	40.4367	22.6567	10	6	41347	AA	8991.12	1420.8	2324.64	3062.8	1626.69	3071.36	2028.44	2029.77	1862.33	3052.03	1137.21	1142.1	4407.72	5619.22	6043.67	5333.09	3953.37	2329.38	5022.72	1172.1	701.28	157.922	482.634	442.9	542.104	183.806	118.039	788.282	493.119	206.052	394.409	1642.18	216.782	754.41	398.147	895.762	268.631	461.227	4935.61	2236.42	1930.41	3075.88
MMAR_1315|desA3|linoleoyl-CoA	desA3	0	5.99667	2	2	48672	desaturase, DesA3|429 AA	167.219	132.39	240.638	211.333	171.141	152.12	158.621	216.847	2525.32	3503.38	4044.65	4779.1	5028.33	5593.85	1906.71	3785.2	149.252	102.594		24.3116	10.873	16.3342	30.7056	10.6139	65.3249	28.5621	142.832	686.849	513.539	1393.33	2360.47	320.769	2913.76	70.7005	833.246	7.4648	15.4862		947.264	1817.88	1462.63	2495.21
MMAR_1316|desA3_1|linoleoyl-CoA	desA3_1	0	3.27	1	1	48236	desaturase, DesA3_1|429 AA										81.4036	87.0417	87.3685			73.525														14.8788	6.94225	7.44716			7.86215						81.4036	87.0417	87.3685
MMAR_1317|fadA6_4|acetyl-CoA	fadA6_4	0	4.835	2	2	40759	acetyltransferase FadA6_4|394 AA	5182.75	1840.6	1344.41	3123.18	931.447	3847.75	2524.76	2870.83	666.47	1145.92	928.273	1087.81	1099.8	745.874	4601.68	629.94				617.491	269.769	331.444	280.299	529.892	3246.05	241.99	2433.7	356.986	290.02	109.456	111.744	129.868	57.3021	1060.68	316.471				2924.61	1493.26	1136.34	2105.5
MMAR_1318|MMAR_1318|transcriptional	MMAR_1318	0	5.81	2	1	17176	regulatory protein|156 AA									936.79	1238.51	1316.84	806.221	1172.56	985.985	886.016	1030.46												773.07	157.154	262.972	6.703	86.4862	92.6629	95.0634	176.008				936.79	1238.51	1316.84	806.221
MMAR_1319|MMAR_1319|conserved	MMAR_1319	16.2433	14.7467	3	3	35059	hypothetical protein|331 AA	817.298	198.201	546.898	441.317	477.075	927.821	379.442	301.301	1551.79	2289.43	1801.86	1059.06	1484	1213.07	1707.25	1282.28	2215.95	2715.04	953.829	81.82	14.9545	24.9257	188.219	108.177	243.357	25.1283	112.127	544.708	67.6903	358.441	292.058	15.2342	110.699	58.0769	268.91	34.9792	165.141	175.54	1528.35	1243.82	1687.93	818.068
MMAR_1320|aroA|3-phosphoshikimate	aroA	21	47.8733	19	16	44585	1-carboxyvinyltransferase AroA |432 AA	19295.4	14355.9	20134.5	23096.9	18942.8	20085.8	11364.6	18283.6	29319.5	22613	23344.7	13126.9	25270.4	24029	17476.6	24590.6	21807	24857.7	26925	1589.32	942.546	1462.78	1743.21	3347.43	8220.69	3286.37	2018.42	1219.32	2325.82	424.987	653.533	516.303	982.918	1320.42	410.993	2010.79	1391.64	1115.69	23473.9	18484.4	22779	21049.6
MMAR_1321|MMAR_1321|conserved	MMAR_1321	4.64333	21.9233	5	4	28010	hypothetical protein|261 AA	602.064	403.389	710.984	846.503	793.615	868.139	524.844	582.835	9249.92	6674.87	488.634	729.853	1021.35	754.706	7727.24	15387.8	1263.13	1308.76	3090.9	75.3748	48.3205	88.7981	249.934	123.608	246.474	63.1764	115.811	14277.2	10981	43.6655	196.089	621.536	280.141	12557.8	24511.3	544.973	68.2976	322.714	3705.04	3539.13	836.127	1555.75
MMAR_1322|fadB3|3-hydroxybutyryl-CoA	fadB3	27.2433	28.3433	7	6	32440	dehydrogenase FadB3|295 AA	8637.06	4113.56	7483.68	2063.65	3964.29	10633	3345.6	746.298	968.18	1851.27	2858.77	2033.04	1744.81	1451.84	1234.85	1593.01	1461.17	1799.44	807.367	622.952	162.941	304.482	1390.66	198.051	154.755	355.239	61.6627	203.633	339.724	29.3911	168.716	755.209	437.553	674.742	759.504	418.498	364.14	150.826	3688.8	2982.42	4047.29	1634.68
MMAR_1324|MMAR_1324|conserved	MMAR_1324	0	1.32	1	1	97647	hypothetical membrane protein|910 AA	115.314		158.441	134.975	177.031	208.108	103.141	161.721												29.2222		27.3768	10.9373	41.8427	43.4246	16.8392	5.11978												115.314		158.441	134.975
MMAR_1325|MMAR_1325|conserved	MMAR_1325	0	3.94	2	1	43746	hypothetical membrane protein|433 AA	1595.2	3481.54	240.326	4945.47	326.857	232.474	4977.2	572.398												195.974	1095.35	17.1704	1706.92	15.0932	28.722	2388.86	29.1362												1595.2	3481.54	240.326	4945.47
MMAR_1331|MMAR_1331|conserved	MMAR_1331	0	1.27	2	1	73430	hypothetical alanine and proline rich protein|711 AA	291.936	214.293	343.851	301.875	656.992	486.65	333.94	170.299	1147.51	767.922	840.047	603.187	512.499	690.1	546.291	777.99				20.1692	13.3894	190.955	216.667	188.978	57.2567	7.71882	63.7819	138.956	14.4236	16.459	68.6623	348.952	187.037	344.217	101.122				719.724	491.107	591.949	452.531
MMAR_1332|MMAR_1332|conserved	MMAR_1332	0	6.62	1	1	15727	hypothetical membrane protein|152 AA		91.6742	274.199		401.317		97.4883	95.6096													22.3574	6.59741		454.639		17.9417	18.3566													91.6742	274.199
MMAR_1333|MMAR_1333|iron-regulated	MMAR_1333	24.35	91.1333	43	36	29911	short-chain dehydrogenase/reductase|283 AA	128585	82270	130036	153339	106192	152812	81010.4	83888.4	165709	175239	170816	106645	170215	143060	119581	142842	212498	183870	152023	13635.8	14765.8	2300.63	1067.15	10550.8	6855.03	15638.7	6544.95	4727.9	9377.32	4986.16	3295.32	1427.5	23070.1	5100.12	731.496	3527.21	14475.3	15569.8	168931	128754	161574	137335
MMAR_1334|sigH|alternative	sigH	18.2833	52.94	12	10	28392	RNA polymerase sigma-E factor (sigma-24) SigH (RpoE)|256 AA	4921.92	3415.67	6891.98	2567.58	3915.49	7975.07	3697.04	6928.24	5558.95	3986.85	4633.16	5963.53	6336.48	8884.15	4670.69	10600.2	18263.8	16553.7	10557	1919.42	580.367	550.791	845.179	348.496	435.022	305.017	317.889	376.498	138.716	325.705	822.854	376.303	369.088	401.21	642.612	1276.47	5362.54	107.312	9581.56	3701.26	9359.6	6362.71
MMAR_1335|MMAR_1335|anti-sigma	MMAR_1335	0	6.93	1	1	11264	factor|102 AA	82.3965	101.406	222.291	111.28	329.532	362.096	185.14	332.696		62.1429		131.711	88.2152	543.605	184.997	390.608	75.545	142.238		4.26172	27.9455	25.1531	11.3214	22.476	56.839	87.467	67.6302		6.23501		59.9503	31.7579	28.0256	57.9231	205.28	29.2077	103.699		78.9707	81.7742	182.265	121.496
MMAR_1337|MMAR_1337|sensor	MMAR_1337	17.7833	33.4	14	12	53668	kinase from two component regulatory system|500 AA	4256.17	1656.58	6473.65	3180.68	3475.89	6431.44	3242.93	4397.39	6487.77	8762.2	11412	8789.75	10423.3	10481.5	6319.04	9020.67	6767.38	10083.6	2908.35	303.982	179.273	97.6666	1505.01	1909.01	900.537	454.807	612.729	774.434	880.596	836.294	1368.28	916.414	1025.87	571.81	793.237	506.154	359.364	234.528	5837.11	5209.39	9323.1	4959.59
MMAR_1338|whiB1|transcriptional	whiB1	0	33.33	1	1	9290	regulatory protein Whib-like WhiB1|85 AA									75.3103	90.944	105.804	77.2034	100.887	133.958	142.963	104.107	1241.88	1150.09	1296.26									30.211	45.175	23.9577	12.5489	30.733	20.3917	17.057	24.8624	810.295	842.353	178.985	658.596	90.944	627.947	686.73
MMAR_1339|MMAR_1339|conserved	MMAR_1339	7.24	22.4333	5	5	34300	hypothetical protein|322 AA	1663.58	960.569	1074.19	1074.07	835.787	2118.39	1676.51	1424.94	2305.47	1847.37	1971.32	1809.45	1696.5	3319.41	2218.51	2445.73	2529.33	2091.76	2158.83	279.592	124.434	261.771	103.695	379.502	246.442	47.2763	649.684	645.622	442.772	771.492	178.483	342.095	121.438	422.888	545.893	304.171	1087.11	450.048	2166.13	1403.97	1712.42	1680.78
MMAR_1341|MMAR_1341|acetyltransferase|161	MMAR_1341	25.99	43.9567	7	7	17804	AA	16606.1	10556.7	23444.5	17382.9	19230.8	25195.2	11947.5	15477	18152.6	22779.1	20867	22148.2	18189.3	16940	12542.7	15094.7	14121.3	9136.37	8710.17	1951.9	1049.61	823.351	1279.92	419.338	963.915	474.854	720.542	821.3	2060.96	3354.89	1328.83	985.304	777.586	1199.39	1570.3	182.987	2525.87	1776.48	16293.3	16667.9	17815.9	16080.4
MMAR_1342|entC|isochorismate	entC	27.3967	35.9733	11	10	38170	synthase EntC |367 AA	4226.96	953.545	5384.67	7378.07	5113.37	6147.22	3511.57	4281.88	3502.86	3347.93	4468.96	2935.58	4845.14	5202.78	2391.98	5354.33	5633.85	5375.02	1080.16	573.709	757.544	33.2653	330.683	456.976	481.679	974.485	583.914	225.969	1135.79	232.565	514.218	565.567	560.333	972.249	384.433	573.351	881.183	439.086	4454.56	2150.74	5076.22	3797.94
MMAR_1343|gpm2|phosphoglycerate	gpm2	1.8	42.3367	8	7	23182	mutase Gpm2 |212 AA	11568.8	6831.03	9545.03	11612	11109.2	10894.7	6519.96	8612.83	10809.8	11223.3	14655.5	12750.4	10636.9	13295.3	6493.35	14021	21568.7	16815.3	18517.5	476.186	623.763	259.765	361.673	525.079	192.296	527.079	603.84	1330.57	265.627	831.994	1433.38	1059.34	1428.37	127.913	233.205	1460.48	2152.78	1534.2	14649.1	9027.15	13672	14293.3
MMAR_1344|MMAR_1344|Soj/ParA-related	MMAR_1344	54.1767	42.23	11	11	28373	protein|267 AA	23247.2	7772.96	28237.3	21764.8	22423.3	30907.8	14079	18943.8	11134.7	21720.1	21824.7	23628	17630.5	14978.5	11791.1	12350	14776.1	12843.4	64448.8	855.918	791.763	1473.05	463.257	535.431	603.325	692.818	536.544	23.4386	386.585	112.041	961.072	1078.83	799.447	642.06	657.394	2081.87	1284.58	3792.03	16386	14746.5	20968.5	36613.9
MMAR_1345|MMAR_1345|conserved	MMAR_1345	7	8.08667	3	2	42397	alanine and valine rich protein|405 AA	241.497		426.446	384.018	277.574	259.995	150.744	109.251	383.372	256.732	225.576	352.303	538.234	447.176	589.222	789.456	54.5259	213.629		107.373		127.559	88.8901	72.4306	109.451	22.9644	47.2854	22.4859	103.276	107.111	97.148	174.432	238.574	98.9759	101.606	2.52179	151.514		226.465	256.732	288.55	368.16
MMAR_1346|rhlE|ATP-dependent	rhlE	13.6767	45.3233	18	18	55389	RNA helicase RhlE|518 AA	8724.99	4384.44	8686.09	13230.1	8402.27	9390.56	6505.74	6011.3	12545.8	19312.8	14815.3	13196.5	16020.6	13241.4	24883.8	8094.95	23693.8	22466.4	13663	488.894	177.912	1150.96	1075.55	1132.83	442.151	1022.22	862.347	283.925	1130.16	526.585	688.328	173.487	1059.2	697.629	496.219	804.352	356.404	1013.32	14988.2	11848.6	15322.6	13363.2
MMAR_1347|MMAR_1347|conserved	MMAR_1347	20.0667	16.7367	4	4	24971	hypothetical protein|232 AA	403.94	256.833	600.187	1097.18	743.417	1230.61	641.754	581.671	2028.01	2315.65	3214.82	3200.55	2718.51	5661.41	2358.61	4521.81	4373.47	4653.78	1781.14	159.81	15.267	155.497	79.3273	107.216	316.232	54.3166	195.232	197.512	85.2847	717.066	334.324	568.225	314.207	128.918	171.849	167.356	173.612	745.022	2268.47	1286.24	2822.93	2026.29
MMAR_1349|MMAR_1349|conserved	MMAR_1349	29.0233	72.4267	7	7	8502	protein|82 AA	23944.8	16920	25562.8	21736.6	21417.5	27974.6	10985.1	17230.9	20134.2	14014.3	16117	10286.3	17151.5	21940.9	11918.2	20841.3	24528.7	19718.6	21989.3	674.589	681.308	830.195	936.119	834.697	453.458	658.896	460.548	339.305	236.312	912.35	822.436	211.564	481.282	1517.54	163.654	536.793	1353.54	343.481	22869.2	15467.1	20466.1	18004
MMAR_1350|MMAR_1350|transcriptional	MMAR_1350	27.16	41.8533	8	7	25058	regulator, TetR family|228 AA	2212.72	1342.58	3902.93	1222.99	2693.4	4881.22	2510.77	4513.77	7655.95	11827	9447.78	4456.73	6574.15	8031.05	6506.12	7293.82	11372.6	13180.8	2246.03	196.569	156.636	1453.61	669.732	520.185	1191.19	97.5588	158.035	893.047	510.596	1197.9	360.539	572.127	1341.09	418.579	217.221	2550.85	1562.64	68.6967	7080.41	6584.79	8843.82	2641.92
MMAR_1351|MMAR_1351|conserved	MMAR_1351	3.81333	6.94	2	2	37554	hypothetical protein|342 AA	483.653	589.874	707.276	677.287	987.484	627.583	750.63	458.163	383.047	309.056	419.5	565.11	569.567	842.367	660.334	1265.66		95.0164	568.853	23.6129	45.7504	60.4934	138.723	31.6365	13.1559	14.733	52.0166	93.9378	85.7155	157.436	55.0838	177.778	277.236	230.631	24.322		35.2906	107.979	433.35	449.465	407.264	603.75
MMAR_1352|moeB1|molybdenum	moeB1	34.5133	36.7233	13	12	42239	cofactor biosynthesis protein MoeB1|394 AA	6449.8	1933.08	7632.04	8155.53	6922.46	8122.39	3657.3	5115.37	13922.6	9171.9	12615	8117.38	18469.4	15446.8	13507.3	14120.1	12139.7	12300.7	11643.2	184.932	111.279	456.654	390.061	844.825	1409.88	1080.89	297.82	884.584	6658.04	325.542	329.644	778.953	1013.22	404.945	1054.86	1570.76	1087.65	20.7809	10837.4	5552.49	10849.3	9305.39
MMAR_1353|MMAR_1353|conserved	MMAR_1353	63.4567	30.0467	8	7	30952	hypothetical protein|285 AA	26122.5	8847.63	25544.3	21612	22032	30527.5	15397.4	16016.1	27370.5	25885.1	31321.6	27094.4	41040.6	40615.7	27779.5	38448	28402.6	30472.2	26765.2	1423.97	636.18	415.392	444.577	707.597	247.768	456.977	914.069	1680.24	8729.61	801.279	5258.81	2105.23	1907.12	2295.1	17786.5	2327.01	1248.35	648.259	27298.5	17366.4	29112.7	25157.2
MMAR_1354|MMAR_1354|DNA-methyltransferase	MMAR_1354	0	14.705	2	2	11162	(modification methylase)|103 AA	182.919		318.782	487.234	252.745	522.126	243.01	440.705									191.766	499.458	20684.6	88.5029		99.7069	85.0398	247.975	166.21	116.688	63.5889									63.3519	685.34	693.306	187.342		409.12	10585.9
MMAR_1355|lipV|lipase	lipV	3.30333	19.67	4	4	28159	LipV|262 AA	556.989	274.433	951.624	271.925	332.178	875.755	289.055	388.209	991.973	1286.53	1528.77	1698.27	937.259	1075.62	1087.26	1115.73	2032.97	1707.3	1669.9	313.261	373.223	334.012	46.2702	233.483	380.553	105.036	138.224	321.616	373.493	593.568	176.147	319.454	153.02	480.342	525.778	194.222	356.527	183.067	1193.98	780.479	1395.9	1213.36
MMAR_1357|MMAR_1357|conserved	MMAR_1357	0	3.93	1	1	29602	hypothetical membrane protein|281 AA													56.9441		306.675	53.2521																7.57133		120.557	5.44572
MMAR_1358|MMAR_1358|ATP-dependent	MMAR_1358	0	0.916667	2	1	110600	DNA helicase|1058 AA	300.207	155.315	160.441	187.595	127.159	518.535	124.341	175.36	1165.43	1657.62	968.174	648.241	4617.17	4174.53	1700.82	5178.15	1546.89	1386.96	1495.34	28.9163	18.7791	89.5502	32.0733	37.699	314.182	17.0546	96.4147	1109.34	571.609	1143.27	451.069	483.913	1254.14	986.949	42.6489	453.917	584.314	587.785	1004.18	906.467	838.525	777.058
MMAR_1360|MMAR_1360|transmembrane	MMAR_1360	56.3233	40.6367	11	10	37954	cation transporter|357 AA	13299.1	6592.14	12578.1	13539.4	13502	16154.3	6043.18	9845.2	17608.4	15028	15782.9	10283.9	15950.4	17949.8	8138.84	18646.7	18917.3	21011.4	13877.3	671.029	397.936	668.567	513.692	290.355	119.425	1030.37	443.999	506.782	1306.58	746.728	1371.14	907.754	435.589	940.345	603.008	896.069	773.737	211.695	16608.3	10810.1	16457.4	12566.9
MMAR_1361|nudC|NADH	nudC	25.8733	50.2167	16	14	33377	pyrophosphatase NudC|309 AA	1679.52	840.964	1660.68	1605.95	1904.83	2816.37	983.701	1726.54	10203.6	10826.9	10183.9	7454.56	9733.52	11603.2	10502.9	11517.5	11894.5	11344.9	3224.17	554.563	241.476	202.251	206.021	54.1349	255.315	353.34	331.077	2017.42	1797.89	1046.84	126.153	1732.09	598.279	960.808	720.654	886.727	597.897	108.416	7925.86	5833.93	7729.84	4094.9
MMAR_1362|lpqQ|lipoprotein	lpqQ	23.0633	39.8333	10	8	25912	LpqQ|242 AA	937.192	1041.07	1628.73	818.794	1430.5	1000.9	1072.41	2233.65	10144.7	3560.31	8694.17	8726.25	9586.3	8020.86	5973.4	10016.5	3276.86	8117.02	3146.12	201.145	227.738	661.122	302.398	243.563	83.0218	192.069	1273.46	286.029	600.31	231.308	2213.68	250.119	229.073	680.425	680.049	405.214	1478.91	487.068	4786.25	2300.69	6146.64	4230.39
MMAR_1363|MMAR_1363|glutaredoxin	MMAR_1363	8.96	50	3	3	8929	protein|85 AA	235.929	270.727	532.974	401.019	834.962	197.711	424.169	763.268	8730.85	5760.55	8339.09	8668.75	9517.57	18359.7	10479.2	20080.4	15291.9	14462.9	8639.12	13.4472	31.8947	29.3744	28.622	222.293	93.9262	87.3145	304.297	1065.2	669.219	1417.4	1036.15	1149.68	991.069	1462.19	760.005	1668.72	810.329	1595.81	8086.24	3015.64	7778.31	5902.96
MMAR_1364|uvrD2|ATP-dependent	uvrD2	2.72667	21.8167	14	11	76896	DNA helicase II UvrD2|710 AA	3776.36	1950.83	2950.94	2532.57	2551.55	3644.75	2553.01	1979.24	2571.9	5293.42	3736.52	3172.06	3389.44	2602.68	3400.34	4018.1	4450.47	6977.33	5538.95	892.079	663.921	757.895	440.236	651.137	791.114	592.804	623.425	294.986	1148.54	1399.69	679.445	754.902	684.684	374.205	1133.74	224.777	304.811	418.341	3599.58	3622.13	4554.93	3747.86
MMAR_1366|MMAR_1366|conserved	MMAR_1366	4.71	32.81	14	11	49063	ATP-binding protein ABC transporter|448 AA	1279.81	822.425	1293.26	1719.63	1482.46	2038.2	1764.73	965.463	3285.07	3947.15	4499.32	4573.51	5168.62	5081.94	3494.81	5375.93	4719.32	5442.79	7335.93	434.832	36.1569	222.025	349.478	307.109	772.491	15.4546	367.997	1078.99	220.451	489.855	399.524	1561.83	1514.33	946.945	323.235	604.891	1035.58	516.284	3094.73	2384.79	3745.12	4543.02
MMAR_1369|MMAR_1369|conserved	MMAR_1369	14.3767	40.5367	17	15	49752	hypothetical protein|473 AA	18453.4	16053.5	26319.1	17392.9	20668.8	27045.1	18220.4	22502	42573.6	30913.9	43616.6	48273.5	39852.1	65249.4	29881	62004.2	38477.9	53975.3	25315.8	1948.28	19.8959	5016.19	1542.34	827.802	730.774	982.346	840.405	1790.24	1729	642.866	5823.42	1557.67	4403.38	2328.14	5658.56	4787	1260.8	570.243	33168.3	23483.7	41303.7	30327.4
MMAR_1370|MMAR_1370|serine	MMAR_1370	10.3633	32.5467	7	7	35275	protease|341 AA	3126.07	1069.7	2804.04	3140.42	2672.42	3275.67	1194.75	1949.04	776.062	1031.97	1622.15	1434.26	1252.43	1073.53	789.485	944.626	372.839	508.701	291.973	340.54	290.991	235.398	256.611	147.548	255.941	183.758	281.579	129.457	282.026	177.671	366.019	50.4881	208.133	183.562	269.772	155.911	102.49	31.8985	1424.99	1050.83	1644.96	1622.22
MMAR_1371|MMAR_1371|conserved	MMAR_1371	46.4567	27.5067	29	24	108143	transmembrane protein|996 AA	4465.36	1929.34	5615.99	7912.46	8358.72	7792.11	1714.89	6295.48	19671.5	12821.9	15296.7	15364	16974.8	13205.1	8860.33	12814.6	8914.84	9996.08	17487.6	654.242	199.246	203.94	201.959	117.292	559.77	427.689	341.989	270.278	3495.95	393.129	865.955	572.307	1230.48	416.253	1576.91	641.28	631.968	550.85	11017.2	7375.63	10302.9	13588
MMAR_1372|MMAR_1372|conserved	MMAR_1372	0.396667	25.3233	9	6	36470	hypothetical protein|338 AA	382.907	571.829	738.367	305.014	241.36	909.351	762.311	451.486	4873.19	4703.66	4481.06	3759.41	5754.94	6915.48	4388.01	5287.28	4952.95	5218.81	3967.46	190.451	74.9583	211.847	171.976	63.3864	138.981	69.9247	316.623	638.66	540.111	473.075	1621.85	293.478	1301.47	242.321	1487.29	839.193	1032.68	947.238	3403.02	2637.74	3479.41	2677.3
MMAR_1373|MMAR_1373|transposase	MMAR_1373	0	4.83	2	2	57027	for ISMyma05|519 AA									1298.72	820.798	896.359	773.779	924.034	697.871	7005.34	626.41												214.195	109.294	155.604	12.5662	74.0728	33.2675	197.617	129.115				1298.72	820.798	896.359	773.779
MMAR_1374|MMAR_1374|FK-506	MMAR_1374	21.6467	72.5833	10	9	13099	binding protein, peptidyl-prolyl cis-trans isomerase|125 AA	42408	47452.7	52155.4	46640.4	79563.3	93835.9	33594.9	96322	235236	275383	236704	263182	197708	205547	162118	240516	285147	198975	145784	7674.54	2654.19	6930.67	3469.38	5018.2	3918.61	1605.31	4472.78	5253	22232.1	14531.4	10945	3040.22	8659.16	5881.77	6052.84	3285.88	10015.4	18513.7	187597	161418	162612	151869
MMAR_1375|atsD_1|arylsulfatase	atsD_1	16.59	18.7767	12	11	84012	AtsD_1|768 AA	2810.39	1871.98	3863.19	2119.99	2583.57	3773.6	2426.7	2951.91	3865.27	3435.12	4513.72	4297.12	3485.52	4035.67	1714.17	4782.65	1495.3	1480.19	3385.05	185.636	257.234	99.907	305.894	372.976	1013.74	175.627	439.883	211.706	251.566	664.846	566.601	811.867	928.714	468.686	528.06	256.519	389.444	376.508	2723.66	2653.55	3285.7	3267.39
MMAR_1376|MMAR_1376|conserved	MMAR_1376	38.5733	57.8367	6	6	16642	hypothetical protein|152 AA	2946.19	1034.65	3773.31	2944.48	3635.16	6925.45	1735.23	4514.8	3678.13	4457.07	6042.83	4440.91	2746.18	1775.72	1575.28	1166.25	4850.4	7639.61	3402.26	671.074	283.665	1001.53	260.466	99.4417	637.43	518.634	65.235	414.401	486.601	380.177	425.219	348.983	338.551	775.017	235.127	1046.13	199.965	150.186	3824.91	2745.86	5818.58	3595.88
MMAR_1377|MMAR_1377|conserved	MMAR_1377	27.11	31.0733	9	8	33108	hypothetical protein|311 AA	1373.47	972.094	3622.76	1905.24	2382.41	2298.87	1624.52	2363.26	1513.82	1814.48	1792.67	2503.83	2519.71	3382.79	2512.06	2699.93	5651.55	5274.25	1336.95	244.354	150.263	128.267	462.006	258.221	250.774	451.736	77.4261	212.217	139.994	226.543	298.132	234.248	188.837	480.499	865.438	334.756	3780.53	431.548	2846.28	1393.29	3563.22	1915.34
MMAR_1378|MMAR_1378|transcriptional	MMAR_1378	0	3.275	2	2	52156	regulatory protein|474 AA									9123.13	5867.18	4346.63	758.042	4997.83	4959.85	3962.61	2111	7694.7	6331.42	8504.07									6861.94	1413.07	3073.46	78.0902	2154.2	2399.52	302.947	2324.49	850.055	596.101	134.458	8408.91	5867.18	5339.03	4631.05
MMAR_1383|MMAR_1383|hypothetical	MMAR_1383	0	11.49	3	1	9882	protein|88 AA									217.029	385.318	334.159	294.97	515.954	1023.11	408.202	621.643												35.9876	20.1067	123.775	66.4669	287.365	213.1	54.5116	443.917				217.029	385.318	334.159	294.97
MMAR_1384|MMAR_1384|conserved	MMAR_1384	0	8.88	2	2	27061	hypothetical protein|245 AA	120.346	77.5514	194.117	93.6708	154.445	220.567	98.7853	198.368	1278.63	2008.36	2364.76	1026.11	2241.28	2569.77	1807.92	1928.1	215.108	2877.21		14.6698	9.48917	107.99	1.43169	16.069	61.4451	26.9088	34.6157	600.888	439.338	236.029	624.691	224.963	127.925	103.041	87.0478	53.9695	147.477		538.027	1042.96	1812.03	559.891
MMAR_1385|MMAR_1385|conserved	MMAR_1385	15.38	51.2	9	7	14587	hypothetical protein|126 AA	3955.47	4979.07	4898.6	435.43	2185.51	5225.75	2386.27	7470.62	23682.9	17979	16127.2	16448.3	18318	21884.1	17005.5	28242.2	8489.16	9260.99	5355.54	276.551	199.764	459.942	413.559	50.4065	64.0714	248.297	444.939	3074.68	2007.76	351.98	902.307	316.548	1615.58	304.701	952.121	3494.69	439.669	93.7632	12042.5	11479.1	10095.6	7413.1
MMAR_1386|MMAR_1386|hypothetical	MMAR_1386	0	14.18	2	2	14830	protein|135 AA									600.123	1104.78	682.493	200.74	906.61	796.487	990.458	425.85	762.74	647.287	181.467									704.34	626.579	921.412	61.3375	1326.47	1140.24	768.337	476.438	153.972	255.82	24.3582	681.432	1104.78	664.89	191.103
MMAR_1387|MMAR_1387|monoamine	MMAR_1387	0	1.94	1	1	49199	oxidase|464 AA															348.351																			103.842
[truncated: 2,922 more rows]
[truncated: 57 more columns]

## Sheet: B. Supernatant
S Accession	Gene	Significance	Coverage (%)	#Peptides	#Unique	Avg. Mass	Description	S2 WT	S2 ∆Cb	S2 ∆mas	S2 ∆mas/comp	S2 ∆drr	S2 ∆drr/comp	S2 ∆ppsC	S2 ∆ppsC/comp	S3 WT	S3 ∆Cb	S3 ∆mas	S3 ∆mas/comp	S3 ∆drr	S3 ∆drr/comp	S3 ∆ppsC	S3 ∆ppsC/comp	S4 WT	S4 ∆mas	S4 ∆mas/comp	StDev S2 WT	StDev S2 ∆Cb	StDev S2 ∆mas	StDev S2 ∆mas/comp	StDev S2 ∆drr	StDev S2 ∆drr/comp	StDev S2 ∆ppsC	StDev S2 ∆ppsC/comp	StDev S3 WT	StDev S3 ∆Cb	StDev S3 ∆mas	StDev S3 ∆mas/comp	StDev S3 ∆drr	StDev S3 ∆drr/comp	StDev S3 ∆ppsC	StDev S3 ∆ppsC/comp	StDev S4 WT	StDev S4 ∆mas	StDev S4 ∆mas/comp	Combined WT	Combined ∆Cb	Combined ∆mas	Combined ∆mas/comp
[truncated: 2,284 more rows]
[truncated: 57 more columns]

[truncated: 2 more sheets: C.  ESX-1 L2FC, D.  ESX-1 norm to WT]
